# Supplementary material for: Characterization of a P-Rex1 gene signature in breast cancer cells
Source: Oncotarget. 2016 Jun 24;7(32):51335–48. doi: 10.18632/oncotarget.10285 (PMC5239479; doi:10.18632/oncotarget.10285)
Supplement: Supplementary file 2 [file oncotarget-07-51335-s002.xlsx]

## Sheet: p<0.005 FC>=1.5
Transcript ID	Gene Symbol	RefSeq	Effect of HRG	P-Values	RP-Values	Fold-change by HRG	Vehicle 1	Vehicle 2	Vehicle 3	HRG 1	HRG 2	HRG 3
7957260	GLIPR1	NM_006851	Up in HRG treated	0	0.999999	30.8385	6.94142	7.01033	6.81807	11.8531	11.8043	11.9524
7950810	SYTL2	NM_206927	Up in HRG treated	0	2	12.5866	5.90367	5.76389	5.49594	9.30108	9.45905	9.36483
7917516	GBP1	NM_002053	Up in HRG treated	0	3.09744	8.29482	6.11199	6.35405	5.93599	9.06561	8.95573	9.53732
8056184	ITGB6	NM_000888	Up in HRG treated	0	4.81163	6.53442	6.09875	5.92734	5.89574	8.54809	8.67379	8.82413
8096116	AGPAT9	NM_032717	Up in HRG treated	0	7.0615	5.72421	5.32709	5.36581	5.48211	7.62689	7.82035	8.279
7965335	DUSP6	NM_001946	Up in HRG treated	0	7.17585	5.68927	5.77868	5.89323	5.9685	7.94751	8.46638	8.75125
8106098	MAP1B	NM_005909	Up in HRG treated	0	8.48982	5.43026	4.87871	5.20409	5.47909	7.38243	7.68589	7.81663
7951259	MMP10	NM_002425	Up in HRG treated	0	9.37854	5.30221	4.28331	4.09211	4.32465	6.62874	6.3382	6.95291
8155849	ANXA1	NM_000700	Up in HRG treated	0	11.1779	4.76581	8.6753	8.8787	8.53354	11.0211	10.9696	10.855
8146500	LYN	NM_002350	Up in HRG treated	0	13.1165	4.56008	6.50858	6.58682	6.666	8.88762	8.73254	8.70842
7951271	MMP1	NM_002421	Up in HRG treated	0	13.473	4.50856	3.97609	4.02692	3.80231	6.10901	6.10734	6.10697
7976496	SERPINA3	NM_001085	Up in HRG treated	0	14.5183	4.44409	5.7016	5.77009	5.86279	8.2214	7.51855	8.05019
8008885	MIR21	NR_029493	Up in HRG treated	0	16.9593	4.38596	6.90988	6.6057	6.99466	8.5532	8.9261	9.42962
8015173	KRTAP3-1	NM_031958	Up in HRG treated	0	18.8184	4.27196	5.348	5.4531	5.50023	7.35346	7.16212	8.07044
8019593	KRTAP3-1	NM_031958	Up in HRG treated	0	18.693	4.27196	5.348	5.4531	5.50023	7.35346	7.16212	8.07044
7905544	SPRR1A	NM_005987	Up in HRG treated	0	20.7339	4.07686	6.12908	6.24255	6.53261	8.09253	8.27268	8.62141
7933750	SLC16A9	NM_194298	Up in HRG treated	0	20.9696	4.06572	5.64892	5.30734	5.51081	7.75787	7.43748	7.34225
8095723	EPGN	NM_001013442	Up in HRG treated	0	21.8554	3.94591	4.22959	4.66045	4.30602	6.03853	6.38218	6.71642
8105267	ITGA2	NM_002203	Up in HRG treated	0	22.2016	3.92197	9.37193	9.31624	9.30809	11.1168	11.2472	11.547
7905789	IL6R	NM_000565	Up in HRG treated	0	22.5354	3.90405	6.91218	7.17086	7.12024	8.88351	9.02196	9.19272
8021653	SERPINB8	NM_002640	Up in HRG treated	0	21.9866	3.88237	6.37201	6.48873	6.30262	8.2743	8.26545	8.49442
7974366	PTGER2	NM_000956	Up in HRG treated	0	22.9093	3.85708	4.60224	4.7666	4.68422	6.58711	6.39849	6.90999
8089464	LOC151760	ENST00000383686	Up in HRG treated	0	24.2857	3.8225	6.59593	6.83955	6.70716	8.52807	8.60666	8.81146
8003875	SPNS2	NM_001124758	Up in HRG treated	0	27.2494	3.73437	8.09398	8.23313	8.27239	10.0039	10.0917	10.2065
8096602	DAPP1	NM_014395	Up in HRG treated	0	26.5772	3.72941	4.54372	4.55918	4.80716	6.11093	6.7308	6.76517
8130173	RAET1L	NM_130900	Up in HRG treated	0	29.0315	3.7137	7.07235	6.80264	7.27548	8.91168	8.79616	9.1212
8015016	TNS4	NM_032865	Up in HRG treated	0	25.2304	3.71271	7.20284	7.12001	7.04404	8.64727	9.21522	9.18182
8068383	CLIC6	NM_053277	Up in HRG treated	0	27.5386	3.60984	7.70292	7.78443	7.7456	9.65716	9.58413	9.54746
7986446	ALDH1A3	NM_000693	Up in HRG treated	0	33.6591	3.49476	7.82858	7.81788	7.86719	9.56274	9.51127	9.85522
8041644	PLEKHH2	NM_172069	Up in HRG treated	0	30.0193	3.49261	5.76892	5.74374	5.43825	7.33242	7.56116	7.47025
8092552	IGF2BP2	NM_006548	Up in HRG treated	0	32.9003	3.46246	6.30792	6.11218	5.97743	7.86777	7.85962	8.04553
7908072	LAMC2	NM_005562	Up in HRG treated	0	37.9959	3.34902	6.80273	6.74405	6.64171	8.40448	8.44137	8.57386
8065071	FLRT3	NM_198391	Up in HRG treated	0	45.5029	3.1889	6.73753	6.79026	6.83953	8.19086	8.50772	8.68791
7925062	SIPA1L2	NM_020808	Up in HRG treated	0	45.9727	3.16149	7.14892	7.54285	7.22613	8.75154	8.97812	9.17006
8055688	RND3	NM_005168	Up in HRG treated	0	46.9649	3.14523	7.12971	7.17448	7.15817	8.62232	8.80978	8.98976
8005097	HS3ST3B1	NM_006041	Up in HRG treated	0	48.4655	3.12354	6.41856	6.45694	6.47022	7.92805	8.03376	8.31345
8136918	ZYX	NM_003461	Up in HRG treated	0	48.331	3.10331	7.81933	7.94946	7.7099	9.34487	9.38549	9.64976
8015337	KRT15	NM_002275	Up in HRG treated	0	49.3574	3.08599	7.39741	7.28172	7.18328	8.76892	8.77081	9.19988
8136347	CALD1	NM_033138	Up in HRG treated	0	49.1666	3.08563	7.21465	7.26304	6.96022	8.74648	8.59076	8.97736
7954065	GPRC5A	NM_003979	Up in HRG treated	0	52.9264	3.08124	8.27767	8.64113	8.76316	10.1092	10.1268	10.3165
8114797	SPRY4	NM_030964	Up in HRG treated	0	53.1625	3.07727	4.86401	5.27337	5.16676	6.50562	6.81319	6.85028
7928444	VCL	NM_014000	Up in HRG treated	0	50.3434	3.07408	9.52524	9.50964	9.54015	11.0858	11.0723	11.2774
7993588	TMC7	NM_024847	Up in HRG treated	0	55.085	3.00273	7.87912	7.92624	7.7503	9.50086	9.37319	9.44043
7921344	ELL2	NM_012081	Up in HRG treated	0	57.1416	2.97892	8.19305	8.13617	7.87042	9.35731	9.68962	9.87708
8047127	MYO1B	NM_001130158	Up in HRG treated	0	56.8901	2.9749	9.37659	9.38247	9.30731	10.9328	10.8474	11.0047
8030007	EMP3	NM_001425	Up in HRG treated	0	58.8089	2.96943	6.31063	6.5634	6.31634	7.93748	7.75326	8.21019
8025918	CNN1	NM_001299	Up in HRG treated	0	60.4305	2.95783	5.8089	5.91706	5.99305	7.57253	7.24929	7.59081
8047854	CCNYL1	NM_001142300	Up in HRG treated	0	60.9443	2.91896	7.65855	7.67085	7.5741	9.02124	9.20513	9.3135
8138789	JAZF1	NM_175061	Up in HRG treated	3.50435e-07	64.6112	2.90707	6.8012	6.83564	7.31838	8.5783	8.48151	8.5141
8166469	SAT1	NR_027783	Up in HRG treated	0	61.931	2.90056	10.5798	10.6267	10.5396	12.0358	12.0789	12.2404
8064868	GPCPD1	NM_019593	Up in HRG treated	0	57.7414	2.89699	7.24952	7.26089	6.59533	8.52077	8.54668	8.64195
8091411	TM4SF1	NM_014220	Up in HRG treated	3.50435e-07	65.4924	2.8857	9.66534	9.68059	9.61291	11.0077	11.0262	11.5117
8047161	OBFC2A	NM_001031716	Up in HRG treated	3.50435e-07	64.4669	2.88314	7.05639	7.18058	6.86865	8.3453	8.4726	8.87065
7943413	BIRC3	NM_001165	Up in HRG treated	3.50435e-07	67.3097	2.86132	5.75033	5.86622	5.59988	7.24685	7.04334	7.47628
8175593	IDS	NM_000202	Up in HRG treated	3.50435e-07	64.466	2.85514	8.2417	8.1018	8.06765	9.57804	9.68517	9.68863
7917532	GBP2	NM_004120	Up in HRG treated	3.50435e-07	66.9309	2.85309	5.98689	6.04058	5.76039	7.41207	7.19337	7.72
7945781	PHLDA2	NM_003311	Up in HRG treated	3.50435e-07	70.6464	2.82114	7.72159	7.97674	7.85107	9.27781	9.16565	9.59478
8167185	TIMP1	NM_003254	Up in HRG treated	3.50435e-07	69.6214	2.81871	8.56239	8.90857	8.93974	10.4998	10.1143	10.2817
7972239	SLITRK6	NM_032229	Up in HRG treated	3.50435e-07	71.426	2.80832	5.71179	5.79004	5.72081	7.07353	7.17117	7.44706
8068593	ETS2	NM_005239	Up in HRG treated	7.00869e-07	74.4606	2.77905	6.24028	6.22769	6.09871	7.48073	7.68316	7.82656
7909789	TGFB2	NM_001135599	Up in HRG treated	1.40174e-06	75.6715	2.76301	8.62305	8.3014	8.43631	9.73147	9.83342	10.1946
8095744	AREG	NM_001657	Up in HRG treated	1.0513e-06	75.2883	2.76293	10.4972	10.5638	10.3701	11.7271	12.0667	12.0359
8148304	TRIB1	NM_025195	Up in HRG treated	1.40174e-06	76.4667	2.74922	7.56133	7.45521	7.55906	8.84979	8.96463	9.13825
8162652	CTSL2	NM_001333	Up in HRG treated	1.40174e-06	75.6054	2.7418	8.23919	8.13325	8.10861	9.63846	9.45267	9.75529
7983478	C15orf48	NM_032413	Up in HRG treated	1.40174e-06	76.1016	2.72831	5.30626	5.24156	4.68174	6.48298	6.44963	6.64098
7969438	LMO7	NM_005358	Up in HRG treated	1.75217e-06	84.7508	2.69579	7.93209	7.91132	7.74277	9.15222	9.26737	9.45871
8095736	AREG	NM_001657	Up in HRG treated	1.40174e-06	84.4327	2.68663	10.3621	10.4079	10.2332	11.507	11.9002	11.8734
8103166	SH3D19	NM_001009555	Up in HRG treated	1.75217e-06	84.8079	2.68485	6.80686	6.90976	6.68733	8.1259	8.12525	8.42732
8170390	IDS	NM_000202	Up in HRG treated	1.40174e-06	81.9887	2.68462	8.76559	8.80957	8.60899	10.0693	10.1678	10.2212
8122265	TNFAIP3	NM_006290	Up in HRG treated	2.10261e-06	87.207	2.6533	5.80957	5.68233	5.50435	6.99539	6.9432	7.28103
7978544	EGLN3	NM_022073	Up in HRG treated	2.10261e-06	88.8419	2.63578	8.1778	8.18516	8.02701	9.53339	9.30698	9.74429
8112615	ENC1	NM_003633	Up in HRG treated	2.10261e-06	89.7646	2.63566	7.95205	7.87631	7.91451	9.18549	9.17109	9.58078
7956759	SRGAP1	NM_020762	Up in HRG treated	2.10261e-06	89.6998	2.63284	7.671	7.45115	7.50975	8.78824	8.94977	9.08375
7982564	SPRED1	NM_152594	Up in HRG treated	2.45304e-06	92.1983	2.61775	6.61982	6.35193	6.37316	7.62049	7.92853	7.96087
8163002	KLF4	NM_004235	Up in HRG treated	2.45304e-06	93.7112	2.61232	7.18691	7.2096	7.08062	8.45647	8.43998	8.73667
8107769	SLC12A2	NM_001046	Up in HRG treated	2.45304e-06	93.5893	2.60086	8.46327	8.42229	8.38148	9.71706	9.79575	9.8912
7917850	ARHGAP29	NM_004815	Up in HRG treated	2.45304e-06	96.2321	2.5843	8.38404	8.34591	8.1438	9.4842	9.71116	9.78771
7925876	PFKP	NM_002627	Up in HRG treated	2.45304e-06	94.2289	2.58056	8.95106	9.05245	9.02343	10.3913	10.302	10.4367
8012326	ALOXE3	NM_001165960	Up in HRG treated	2.45304e-06	95.1221	2.56624	6.48762	6.5867	6.53345	7.8362	7.99303	7.85751
8021169	LIPG	NM_006033	Up in HRG treated	3.15391e-06	104.261	2.55603	5.82496	5.89898	6.12817	7.04203	7.2442	7.62759
8090193	HEG1	NM_020733	Up in HRG treated	2.45304e-06	96.4408	2.55048	8.54951	8.34548	8.13767	9.64254	9.7089	9.73353
8106403	F2RL1	NM_005242	Up in HRG treated	3.15391e-06	104.761	2.54794	7.62195	7.86293	7.86532	8.90152	9.08158	9.4151
8015635	PTRF	NM_012232	Up in HRG treated	3.15391e-06	108.107	2.52358	6.00204	6.23227	6.49101	7.52934	7.36471	7.83768
8131614	AHR	NM_001621	Up in HRG treated	3.15391e-06	106.154	2.51763	10.2948	10.3153	10.065	11.4111	11.5358	11.7244
8095380	TMPRSS11E	NM_014058	Up in HRG treated	3.15391e-06	106.029	2.50029	5.19221	5.17175	5.07065	6.45467	6.38014	6.56609
7964757	RBMS1	NM_016836	Up in HRG treated	3.15391e-06	105.583	2.496	7.89795	8.13507	7.54111	9.08928	9.18118	9.26252
7993478	ABCC1	NM_004996	Up in HRG treated	3.15391e-06	104.426	2.49476	8.4988	8.32203	8.39448	9.72536	9.73166	9.715
8083677	SCHIP1	NM_014575	Up in HRG treated	3.15391e-06	108.998	2.49317	8.09249	8.23463	8.08076	9.34358	9.50631	9.51194
8095364	TMPRSS11E	NM_014058	Up in HRG treated	3.15391e-06	110.118	2.48588	5.2789	5.25455	5.12547	6.50859	6.46176	6.62984
8039025	ZNF702P	NR_003578	Up in HRG treated	3.15391e-06	107.69	2.48457	6.76818	6.6243	5.97321	7.74318	7.68243	7.87907
8015124	KRT20	NM_019010	Up in HRG treated	4.90608e-06	122.58	2.46354	5.33002	5.16963	5.41627	6.37395	6.38322	7.06095
8056201	RBMS1	NM_016836	Up in HRG treated	4.20521e-06	117.677	2.45295	8.52759	8.44384	8.25919	9.56	9.59585	9.95832
8176026	FLNA	NM_001456	Up in HRG treated	3.15391e-06	112.744	2.44946	8.9767	8.86251	8.8443	10.1902	10.1631	10.2076
7956819	RASSF3	NM_178169	Up in HRG treated	3.15391e-06	111.642	2.43552	7.68838	7.52307	7.0847	8.65627	8.80416	8.68841
8008454	ABCC3	NM_003786	Up in HRG treated	3.50435e-06	114.159	2.42944	6.60799	6.7446	6.61535	7.89509	8.15639	7.75834
8031047	MYADM	NM_001020818	Up in HRG treated	4.55565e-06	121.204	2.4263	9.23209	9.16155	9.22968	10.3913	10.439	10.6293
8054377	FHL2	NM_201555	Up in HRG treated	4.20521e-06	118.747	2.41796	8.53341	8.65407	8.39861	9.77971	9.82206	9.8057
7972713	EFNB2	NM_004093	Up in HRG treated	5.95739e-06	127.809	2.40466	6.91246	6.6965	6.61139	7.80094	7.94139	8.27551
8135601	MET	NM_001127500	Up in HRG treated	5.95739e-06	129.803	2.40163	3.80778	3.83933	4.11482	5.07492	5.06471	5.41435
8150076	DUSP4	NM_001394	Up in HRG treated	5.25652e-06	126.615	2.39919	6.69758	6.72002	6.39736	7.58145	7.99559	8.02557
8130176	ULBP3	NM_024518	Up in HRG treated	5.25652e-06	125.405	2.39425	5.97079	6.38062	6.43522	7.56368	7.48687	7.5148
8094169	CPEB2	NM_182485	Up in HRG treated	5.25652e-06	126.211	2.39382	6.74102	6.71647	6.39414	7.73073	7.90042	7.99843
8042788	ACTG2	NM_001615	Up in HRG treated	5.95739e-06	134.19	2.39335	4.92115	5.04111	5.10118	6.11024	6.0832	6.64709
8114572	HBEGF	NM_001945	Up in HRG treated	5.95739e-06	132.28	2.39086	6.82594	7.30762	7.26113	8.08918	8.46365	8.61445
7925492	OPN3	NM_014322	Up in HRG treated	4.20521e-06	118.203	2.39016	7.72408	7.69374	7.73292	9.1075	8.94441	8.87016
8020110	RAB31	NM_006868	Up in HRG treated	5.95739e-06	127.773	2.37877	8.8761	8.92429	9.04657	10.1623	10.1564	10.2789
8153021	ST3GAL1	NM_003033	Up in HRG treated	5.95739e-06	128.967	2.36522	7.95108	7.84972	7.97239	8.98048	9.29973	9.21891
8085393	TMEM40	NM_018306	Up in HRG treated	5.95739e-06	135.1	2.35942	7.7968	8.03189	7.90275	8.95079	9.15334	9.3426
7923378	CSRP1	NM_004078	Up in HRG treated	5.95739e-06	128.691	2.35256	10.6437	10.726	10.6162	11.9756	11.843	11.87
7965918	NT5DC3	NM_001031701	Up in HRG treated	5.95739e-06	131.078	2.34871	7.58007	7.51214	7.21182	8.73107	8.60137	8.6672
8113220	ELL2	NM_012081	Up in HRG treated	6.30782e-06	138.305	2.34453	8.49881	8.36223	8.41607	9.51733	9.56555	9.88213
8169504	SLC6A14	NM_007231	Up in HRG treated	6.30782e-06	138.329	2.33792	8.69236	8.61492	8.72021	9.89362	9.71105	10.0985
8112198	ACTBL2	NM_001017992	Up in HRG treated	9.1113e-06	155.159	2.31845	3.91743	3.92393	3.94593	5.30527	4.63018	5.49132
8091799	C3orf57	NM_001040100	Up in HRG treated	7.00869e-06	140.325	2.30457	10.1607	10.0883	10.0393	11.3343	11.2504	11.3171
8015323	KRT13	NM_153490	Up in HRG treated	8.41043e-06	147.094	2.30276	6.56299	6.73054	6.87424	8.00809	7.71218	8.05759
7965573	NTN4	NM_021229	Up in HRG treated	7.35912e-06	146.657	2.29126	7.37894	7.35489	7.39354	8.39788	8.61965	8.69826
7910379	DUSP5P	NR_002834	Up in HRG treated	7.00869e-06	141.566	2.28273	4.95882	4.68255	4.90703	6.08168	6.10413	5.93487
7989277	MYO1E	NM_004998	Up in HRG treated	9.1113e-06	153.468	2.28153	7.56118	7.43406	7.45354	8.54772	8.55187	8.9192
7922412	SNORD77	NR_003943	Up in HRG treated	8.41043e-06	147.086	2.27088	4.90302	4.67039	3.94557	5.96532	5.56939	5.53402
8163063	CTNNAL1	NM_003798	Up in HRG treated	8.76086e-06	151.629	2.25432	9.08442	9.04038	8.88983	10.0692	10.2636	10.1999
8099897	UGDH	NM_003359	Up in HRG treated	9.1113e-06	155.703	2.25011	9.44709	9.46973	9.43849	10.5304	10.5671	10.7678
8016194	MAP3K14	NM_003954	Up in HRG treated	9.46173e-06	158.691	2.24312	6.22161	6.1075	6.06759	7.22518	7.19954	7.4685
8113433	EFNA5	NM_001962	Up in HRG treated	9.46173e-06	156.421	2.23827	8.53946	8.64711	8.46919	9.74606	9.70413	9.69273
8110841	LPCAT1	NM_024830	Up in HRG treated	9.46173e-06	157.887	2.23597	8.92031	8.84479	8.97166	9.97157	10.0702	10.1777
7963786	ITGA5	NM_002205	Up in HRG treated	9.46173e-06	158.109	2.2328	6.98898	7.04637	7.0712	8.14192	8.19023	8.25097
8101828	TSPAN5	NM_005723	Up in HRG treated	1.0513e-05	168.906	2.22988	7.29172	7.29288	7.5678	8.53291	8.33763	8.75275
8132725	UPP1	NM_003364	Up in HRG treated	9.81217e-06	164.907	2.21557	5.98905	6.03565	6.06822	7.09745	7.12711	7.31139
8112202	PLK2	NM_006622	Up in HRG treated	9.81217e-06	161.429	2.21386	10.6459	10.6957	10.484	11.6606	11.7606	11.8441
7994280	IL4R	NM_000418	Up in HRG treated	1.01626e-05	166.62	2.21171	7.46502	7.43237	7.1674	8.42769	8.42034	8.65224
8037290	PSG9	NM_002784	Up in HRG treated	1.08635e-05	173.019	2.1948	6.32927	6.80894	6.63417	7.75388	7.63851	7.78226
8096489	PDLIM5	NM_006457	Up in HRG treated	1.22652e-05	176.889	2.19399	8.41967	8.18177	8.16218	9.2268	9.29842	9.63907
8150889	SDR16C5	NM_138969	Up in HRG treated	1.08635e-05	173.271	2.1836	7.17235	7.17498	6.94383	8.17545	8.12818	8.36765
8023259	SNORD58A	NR_002571	Up in HRG treated	1.08635e-05	171.457	2.18196	5.86906	6.17842	5.55741	7.18007	6.90323	6.89847
7910950	KMO	NM_003679	Up in HRG treated	1.33165e-05	185.55	2.18003	8.10527	8.15105	7.80977	8.99867	8.99444	9.44602
7977018	TRAF3	NM_145725	Up in HRG treated	1.12139e-05	174.55	2.17247	6.83363	6.92472	7.03393	8.08647	8.08409	7.97972
8145365	DOCK5	NM_024940	Up in HRG treated	1.08635e-05	173.036	2.17159	8.03403	7.94841	7.82081	8.99918	9.0849	9.07543
7923347	LAD1	NM_005558	Up in HRG treated	1.22652e-05	177.572	2.16252	7.4462	7.39915	7.48525	8.65719	8.51777	8.49379
7912706	EPHA2	NM_004431	Up in HRG treated	1.26156e-05	182.474	2.16097	6.16421	6.11289	6.05552	7.03241	7.20461	7.43064
7963333	KRT80	NM_182507	Up in HRG treated	1.22652e-05	178.159	2.15618	8.49019	8.65961	8.49822	9.54695	9.73385	9.69266
7952205	MCAM	NM_006500	Up in HRG treated	1.26156e-05	181.691	2.14597	6.54348	6.59158	6.44166	7.58737	7.57666	7.71757
7929072	IFIT5	NM_012420	Up in HRG treated	1.47182e-05	190.552	2.14124	6.54357	7.00899	6.32735	7.78658	7.93429	7.45438
7942896	CCDC83	NM_173556	Up in HRG treated	1.47182e-05	190.929	2.14103	3.40903	3.48213	3.36839	4.23073	4.67359	4.65014
7994058	SCNN1G	NM_001039	Up in HRG treated	1.64704e-05	198.985	2.12207	5.6515	5.62215	5.61464	6.67702	6.51655	6.95114
7942957	PRSS23	NM_007173	Up in HRG treated	1.64704e-05	199.18	2.11392	4.9854	5.04443	5.22126	6.17718	6.07946	6.23422
7934906	ACTA2	NM_001141945	Up in HRG treated	1.71713e-05	201.662	2.10574	8.01677	8.05998	8.13913	9.27801	8.98956	9.1713
8025601	ICAM1	NM_000201	Up in HRG treated	1.75217e-05	202.523	2.10393	5.8632	6.02984	6.11634	7.08345	7.23249	6.91269
8129804	MAP3K5	NM_005923	Up in HRG treated	1.612e-05	196.961	2.10148	6.8751	6.79055	6.5734	7.7426	7.80136	7.9093
8172035	DYNLT3	NM_006520	Up in HRG treated	1.64704e-05	198.121	2.09502	7.91904	7.93564	7.76156	8.90838	8.92786	8.9809
8009301	PRKCA	NM_002737	Up in HRG treated	1.612e-05	197.193	2.09321	6.72332	6.49055	6.41678	7.55097	7.76368	7.51315
7948906	SNORD27	NR_002563	Up in HRG treated	1.71713e-05	201.997	2.08362	7.94872	8.1187	7.54368	9.05903	8.97468	8.75467
7948910	SNORD25	NR_002565	Up in HRG treated	1.96243e-05	208.854	2.06781	7.18663	7.27707	6.72769	8.20955	8.28368	7.84247
8083457	RAP2B	NM_002886	Up in HRG treated	1.99748e-05	212.2	2.06523	8.82527	8.67161	8.70757	9.67709	9.76021	9.90606
8055465	CXCR4	NM_001008540	Up in HRG treated	2.27782e-05	225.226	2.06111	6.21561	6.41873	6.17364	7.21354	7.14234	7.58237
7922416	SNORD75	NR_003941	Up in HRG treated	2.06756e-05	215.125	2.05515	8.62885	8.62808	8.36828	9.54337	9.56751	9.63206
7951686	IL18	NM_001562	Up in HRG treated	2.10261e-05	219.961	2.05255	8.95609	8.66931	8.42865	9.60906	9.67984	9.8774
8165552	NELF	NM_001130969	Up in HRG treated	2.06756e-05	216.776	2.05189	6.93924	6.88689	6.93597	7.92384	7.92215	8.02696
8150537	SLC20A2	NM_006749	Up in HRG treated	2.52313e-05	234.533	2.04569	8.44672	8.464	8.58084	9.39913	9.37467	9.81553
8044021	IL1RL1	NM_016232	Up in HRG treated	2.45304e-05	231.998	2.04408	3.55986	3.38528	3.6604	4.46058	4.47838	4.76093
8010978	LOC100130876	AK130278	Up in HRG treated	2.90861e-05	246.894	2.04293	5.77314	5.83532	5.45994	6.84303	7.21637	6.10092
7900365	MFSD2A	NM_001136493	Up in HRG treated	2.38295e-05	228.454	2.03903	6.50487	6.65576	6.34251	7.32598	7.61538	7.64543
8131475	C1GALT1	NM_020156	Up in HRG treated	2.24278e-05	221.271	2.03831	8.57642	8.53689	8.19523	9.41654	9.60874	9.36537
7952673	FLJ45950	AK127847	Up in HRG treated	2.69835e-05	242.953	2.03597	6.65127	6.85569	5.90029	7.3088	7.7364	7.43919
7970569	SACS	NM_014363	Up in HRG treated	2.24278e-05	222.593	2.03236	5.96908	5.97082	5.53811	6.90122	6.93227	6.71399
8054611	NCRNA00152	NR_024204	Up in HRG treated	2.48809e-05	233.033	2.0262	9.68716	9.65229	9.64493	10.6661	10.5261	10.8485
8122554	RAB32	NM_006834	Up in HRG treated	2.45304e-05	231.253	2.02483	8.02301	8.20553	8.14415	9.05685	9.11682	9.25242
8108627	VTRNA1-1	NR_026703	Up in HRG treated	2.38295e-05	227.09	2.02182	3.36723	3.53744	3.29317	4.5064	4.53971	4.1987
8095986	ANXA3	NM_005139	Up in HRG treated	2.48809e-05	233.334	2.01938	9.00029	9.02162	8.9911	10.0504	9.89124	10.1131
7983512	SQRDL	NM_021199	Up in HRG treated	2.418e-05	230.575	2.01534	9.58978	9.52589	9.39117	10.3965	10.5541	10.5893
8091780	B3GALNT1	NM_001038628	Up in HRG treated	2.38295e-05	229.278	2.01533	8.31936	8.24344	8.05399	9.15342	9.24305	9.25337
7927631	DKK1	NM_012242	Up in HRG treated	3.29408e-05	255.921	2.01252	9.20428	9.15931	9.37679	10.0749	10.0918	10.6007
7911941	CHD5	NM_015557	Up in HRG treated	2.69835e-05	241.655	2.0119	5.97884	5.99572	6.17562	6.86498	7.12166	7.18921
7950641	KCTD14	NM_023930	Up in HRG treated	3.11887e-05	251.419	2.00909	5.85544	6.22233	6.2062	7.41301	6.88435	7.00623
7912157	ERRFI1	NM_018948	Up in HRG treated	3.29408e-05	255.629	2.00867	8.48308	8.55074	8.7192	9.26126	9.68751	9.82298
7955613	KRT7	NM_005556	Up in HRG treated	2.55817e-05	237.268	2.00572	9.50015	9.59453	9.64945	10.5656	10.5888	10.6021
8091515	GPR87	NM_023915	Up in HRG treated	2.69835e-05	242.904	2.00425	5.0171	5.31872	5.19574	6.14186	6.2283	6.17059
8126839	TNFRSF21	NM_014452	Up in HRG treated	2.80348e-05	244.943	1.99845	8.48986	8.4426	8.50253	9.36356	9.4158	9.65227
7933821	RHOBTB1	NR_024556	Up in HRG treated	2.69835e-05	241.565	1.997	6.23623	6.0836	6.30851	7.28978	7.21554	7.11652
8040458	KCNS3	NM_002252	Up in HRG treated	2.90861e-05	246.701	1.99047	6.92474	6.84773	6.97371	7.85518	7.88211	7.98822
8149762	TNFRSF10A	NM_003844	Up in HRG treated	3.29408e-05	255.986	1.98989	7.08005	7.31642	7.05727	7.97744	8.101	8.35336
7925257	LYST	NM_000081	Up in HRG treated	2.69835e-05	241.058	1.98945	7.60655	7.4036	7.32819	8.38845	8.55374	8.37326
8147112	CA13	NM_198584	Up in HRG treated	3.18895e-05	253.581	1.98855	6.00827	6.22666	6.11207	7.13041	6.98006	7.21168
7939341	CD44	NM_000610	Up in HRG treated	2.94365e-05	248.164	1.98361	9.46841	9.50289	9.56021	10.4408	10.5284	10.5267
8009075	TANC2	NM_025185	Up in HRG treated	3.29408e-05	255.555	1.98337	8.25247	8.13527	8.35764	9.19856	9.16035	9.35034
8046380	ITGA6	NM_000210	Up in HRG treated	3.04878e-05	249.754	1.97775	8.70349	8.50991	8.51221	9.46505	9.60482	9.60733
7999253	PPL	NM_002705	Up in HRG treated	3.29408e-05	257.688	1.976	7.65541	7.48584	7.75718	8.50151	8.61683	8.72783
7986350	ARRDC4	NM_183376	Up in HRG treated	3.25904e-05	253.8	1.97128	7.01469	6.9242	6.89699	8.00347	7.83172	7.93808
8146685	RRS1	NM_015169	Up in HRG treated	3.4693e-05	260.291	1.97	9.81514	9.96468	9.64209	10.5882	10.8957	10.8726
7924476	TAF1A	NM_005681	Up in HRG treated	3.4693e-05	259.916	1.96827	6.5686	6.31155	6.0922	7.23224	7.24711	7.42379
8104570	FAM105A	NM_019018	Up in HRG treated	4.17017e-05	273.436	1.96333	6.01981	5.95081	5.85657	6.80554	6.7495	7.19206
8037251	PSG7	NM_002783	Up in HRG treated	3.43426e-05	259.612	1.95986	6.22874	6.39682	6.1674	7.26772	7.19156	7.24594
8113602	CCDC112	NM_152549	Up in HRG treated	3.4693e-05	260.547	1.95778	6.836	6.77499	6.4118	7.60655	7.75877	7.56512
8050240	ODC1	NM_002539	Up in HRG treated	3.71461e-05	263.388	1.95558	9.75507	9.79706	9.88369	10.8445	10.7859	10.7082
7942118	MYEOV	NM_138768	Up in HRG treated	3.43426e-05	259.607	1.95394	6.60932	6.53827	6.60757	7.453	7.68344	7.51787
7930276	SLK	NM_014720	Up in HRG treated	4.10008e-05	271.579	1.95087	9.31054	9.32791	9.37009	10.0752	10.367	10.4587
7902687	CYR61	NM_001554	Up in HRG treated	4.17017e-05	273.304	1.95086	8.36793	8.30227	8.30791	9.12962	9.25174	9.48909
8162624	C9orf21	NM_153698	Up in HRG treated	4.10008e-05	271.787	1.95051	8.16031	8.21559	7.98249	8.95199	9.03402	9.26393
7970676	SHISA2	NM_001007538	Up in HRG treated	4.06504e-05	270.552	1.9438	7.56278	7.6199	7.71139	8.57868	8.6128	8.57924
7995258	ZNF267	NM_003414	Up in HRG treated	4.2753e-05	278.079	1.93553	7.65658	7.56123	7.12333	8.40464	8.51733	8.27735
8139456	SNORA9	NR_002952	Up in HRG treated	3.92487e-05	266.303	1.93551	8.47035	8.31058	8.2341	9.28847	9.25564	9.32907
7984079	TPM1	NM_000366	Up in HRG treated	4.06504e-05	270.793	1.93386	9.63999	9.63093	9.49274	10.5032	10.5584	10.5565
8007263	HSD17B1	NM_000413	Up in HRG treated	4.45052e-05	282.941	1.9307	8.53709	8.31012	8.37447	9.40896	9.1658	9.49429
7942174	PPFIA1	NM_003626	Up in HRG treated	4.2753e-05	275.479	1.92798	9.79334	9.71235	9.74155	10.5668	10.7952	10.7265
8040340	LPIN1	NM_145693	Up in HRG treated	5.85226e-05	308.535	1.92583	8.50273	8.71095	8.61626	9.32897	9.42264	9.91478
8111153	MYO10	NM_012334	Up in HRG treated	4.45052e-05	283.429	1.92197	7.87024	7.85012	7.79628	8.78231	8.7081	8.85398
8085914	SLC4A7	NM_003615	Up in HRG treated	4.52061e-05	285.1	1.92121	9.28685	9.19241	8.96773	9.95933	10.117	10.1967
8022711	DSC2	NM_024422	Up in HRG treated	4.45052e-05	283.518	1.91618	9.51152	9.42039	9.31988	10.2784	10.3475	10.4406
7942123	CCND1	NM_053056	Up in HRG treated	4.62574e-05	288.709	1.91602	9.7308	9.79402	9.59865	10.5061	10.6723	10.7594
8149877	PNMA2	NM_007257	Up in HRG treated	5.92234e-05	309.775	1.9138	4.65861	4.7301	4.6055	5.53729	5.35332	5.91292
8026300	CD97	NM_078481	Up in HRG treated	4.94113e-05	296.984	1.90967	7.64088	7.7177	7.83636	8.63545	8.6026	8.75685
8158627	NCS1	NM_014286	Up in HRG treated	4.94113e-05	297.026	1.90786	8.14225	8.00615	8.05298	8.93056	8.90759	9.15909
8112274	ELOVL7	NM_024930	Up in HRG treated	4.97617e-05	297.172	1.90772	10.0431	10.0274	9.97256	10.8611	10.877	11.1005
7948904	SNORD28	NR_002562	Up in HRG treated	5.60695e-05	304.08	1.90661	10.0226	10.2519	9.58826	11.0158	10.9704	10.6696
8006214	ADAP2	NM_018404	Up in HRG treated	5.3266e-05	300.132	1.90472	6.89847	6.9955	6.81679	7.76797	7.75284	7.97869
8098328	GALNT7	NM_017423	Up in HRG treated	4.62574e-05	288.911	1.9039	8.18674	8.0982	7.89632	8.98337	8.96205	9.02271
8043363	NCRNA00152	NR_024204	Up in HRG treated	5.39669e-05	301.736	1.90317	9.53417	9.43764	9.40958	10.3593	10.2425	10.5648
7971780	NEK3	NM_002498	Up in HRG treated	5.22147e-05	298.472	1.90062	6.37431	6.41243	5.93799	7.11757	7.29718	7.0894
7979710	PLEK2	NM_016445	Up in HRG treated	5.3266e-05	300.071	1.90046	8.10367	8.13339	8.23507	8.96073	9.12948	9.16096
8081548	PVRL3	NM_015480	Up in HRG treated	5.85226e-05	308.499	1.89566	5.83701	5.933	5.99289	6.84582	6.73928	6.94589
8128247	BACH2	NM_021813	Up in HRG treated	6.34286e-05	314.648	1.89332	4.87316	5.08768	5.24757	6.01889	5.84312	6.10915
8131666	ITGB8	NM_002214	Up in HRG treated	5.36165e-05	300.874	1.88899	6.8101	6.78133	6.62797	7.61825	7.63075	7.72325
8108873	ARHGAP26	NM_015071	Up in HRG treated	6.20269e-05	312.737	1.87328	7.08118	6.95543	6.97354	7.88624	7.87791	7.96271
7922408	SNORD78	NR_003944	Up in HRG treated	6.06252e-05	310.177	1.87187	9.09034	8.9657	8.91281	9.93081	9.83246	9.91901
8095826	STBD1	NM_003943	Up in HRG treated	8.62069e-05	342.914	1.87155	5.9888	5.54119	5.89681	6.60587	6.53359	7.00005
8035825	ZNF676	NM_001001411	Up in HRG treated	7.77965e-05	333.609	1.87097	7.65302	7.58035	6.93754	8.18801	8.39699	8.29727
8075728	MYH9	NM_002473	Up in HRG treated	6.48304e-05	316.404	1.86844	10.1109	10.0382	9.8889	10.886	10.8577	10.9998
7974483	KTN1	NM_182926	Up in HRG treated	6.20269e-05	311.97	1.86758	9.21801	9.16292	8.96993	9.99496	10.0383	10.0211
7984364	SMAD3	NM_005902	Up in HRG treated	6.76339e-05	321.897	1.86515	7.3637	7.27744	7.37551	8.21761	8.14343	8.35348
7909967	CAPN2	NM_001748	Up in HRG treated	6.48304e-05	316.546	1.86464	10.4213	10.4469	10.3489	11.3608	11.2747	11.2783
8059470	IRS1	NM_005544	Up in HRG treated	8.5506e-05	341.536	1.8644	6.52035	6.46079	6.49181	7.15102	7.33776	7.6803
7897449	SPSB1	NM_025106	Up in HRG treated	7.77965e-05	333.556	1.86185	5.99185	6.10164	6.26048	6.93053	6.98878	7.12486
7905548	SPRR3	NM_005416	Up in HRG treated	0.000114943	372.809	1.86066	5.08075	5.05779	5.27174	5.72004	5.86824	6.50944
7929344	GPR120	NM_181745	Up in HRG treated	8.27026e-05	337.786	1.85956	5.88682	6.12159	6.24274	6.91577	7.04582	6.97444
8038949	ZNF841	NM_001136499	Up in HRG treated	7.25399e-05	330.346	1.85669	8.0245	8.18881	7.81553	8.80987	8.90992	8.98724
7995421	LONP2	NM_031490	Up in HRG treated	7.04373e-05	327.407	1.85644	9.42509	9.29001	9.21318	10.1527	10.1642	10.289
8023995	FSTL3	NM_005860	Up in HRG treated	7.84973e-05	334.015	1.85635	7.56121	7.45831	7.4785	8.24369	8.38258	8.54915
8060758	PRNP	NM_000311	Up in HRG treated	8.48052e-05	339.912	1.85528	9.45983	9.61295	9.41932	10.2493	10.3499	10.5678
7998978	ZNF597	NM_152457	Up in HRG treated	7.21895e-05	329.054	1.85485	7.62659	7.45501	7.29992	8.23568	8.36466	8.45509
7970388	LOC284232	NR_027995	Up in HRG treated	8.83095e-05	346.654	1.85466	6.39374	6.19243	5.67819	6.84739	7.12064	6.9698
8138466	MACC1	NM_182762	Up in HRG treated	7.18391e-05	328.886	1.85075	8.83692	8.90451	8.72935	9.68422	9.69715	9.75373
7965359	ATP2B1	NM_001001323	Up in HRG treated	6.97365e-05	326.757	1.85069	10.341	10.1327	10.3038	11.1081	11.1374	11.1962
7903321	RTCD1	NM_001130841	Up in HRG treated	6.97365e-05	327.062	1.8504	8.82364	8.77735	8.48767	9.50608	9.61273	9.63336
7922406	SNORD79	NR_003939	Up in HRG treated	8.90104e-05	347.152	1.84878	8.12074	8.24886	7.55721	8.93292	8.78813	8.86548
8138067	CYTH3	NM_004227	Up in HRG treated	8.5506e-05	341.792	1.84757	7.2172	7.02662	7.06822	7.92999	7.9043	8.13463
7991034	HOMER2	NM_199330	Up in HRG treated	7.84973e-05	334.611	1.84749	7.49208	7.37685	7.46642	8.32506	8.22458	8.4424
8059413	DOCK10	NM_014689	Up in HRG treated	7.46426e-05	331.824	1.84717	6.37938	6.1642	6.3307	7.13987	7.15271	7.23766
8108631	VTRNA1-3	NR_026705	Up in HRG treated	9.3566e-05	352.367	1.84566	5.97798	6.01591	6.05947	6.86063	6.69163	7.15351
8050537	MATN3	NM_002381	Up in HRG treated	7.21895e-05	330.067	1.84546	8.6259	8.59074	8.36996	9.40642	9.38888	9.44325
7935116	RBP4	NM_006744	Up in HRG treated	0.000103378	364.217	1.84473	5.07307	5.15934	5.53164	6.31016	5.88755	6.21658
7900235	MACF1	NM_012090	Up in HRG treated	8.20017e-05	336.982	1.84253	7.72294	7.59726	7.50905	8.46018	8.45515	8.55899
8056206	RBMS1	NM_016836	Up in HRG treated	9.00617e-05	347.831	1.84191	7.55502	7.64397	7.76659	8.3702	8.61856	8.62042
7977270	LOC388022	AK131040	Up in HRG treated	0.000115994	373.093	1.84039	6.1427	6.65012	6.87572	7.42383	7.48796	7.39678
8129071	FRK	NM_002031	Up in HRG treated	7.84973e-05	334.309	1.83679	7.26155	7.12427	7.0578	8.06689	8.00325	8.00503
8151816	GEM	NM_005261	Up in HRG treated	9.67199e-05	355.885	1.83587	6.71792	6.81276	6.74558	7.40109	7.71633	7.78824
7953211	C12orf5	NM_020375	Up in HRG treated	9.18139e-05	350.846	1.83503	6.41136	6.44404	6.01703	7.24765	7.00739	7.24479
8116921	EDN1	NM_001955	Up in HRG treated	9.67199e-05	355.854	1.83486	10.2622	10.1203	10.2593	11.0053	10.9674	11.2961
7931810	KLF6	NM_001300	Up in HRG treated	9.74208e-05	356.732	1.83212	7.73452	7.69015	7.70389	8.33216	8.6679	8.74904
8003611	FAM57A	NM_024792	Up in HRG treated	0.000106182	366.295	1.82937	7.95245	8.1842	8.20224	8.90491	8.88477	9.16325
8121489	AMD1	NM_001634	Up in HRG treated	8.83095e-05	346.489	1.82681	9.26287	9.34839	9.07856	10.0928	10.0532	10.1518
7918275	WDR47	NM_001142550	Up in HRG treated	9.56686e-05	354.027	1.82619	7.48922	7.37408	7.41794	8.25681	8.20829	8.42264
8146550	SDCBP	NM_005625	Up in HRG treated	9.74208e-05	356.435	1.82179	10.1144	9.95216	9.94707	10.8685	10.813	10.9282
8168424	SLC16A2	NM_006517	Up in HRG treated	0.000114592	372.696	1.82106	6.23703	6.38767	6.62359	7.28556	7.18401	7.37306
8157976	GARNL3	NM_032293	Up in HRG treated	9.39165e-05	352.978	1.82016	7.1502	7.04503	6.8404	7.84027	7.88064	7.90691
7971653	DLEU2	NR_002612	Up in HRG treated	0.000106182	366.161	1.81875	8.22337	8.10598	7.66148	8.81598	8.99887	8.76481
8099107	LYAR	NM_017816	Up in HRG treated	0.000100575	360.853	1.81605	7.47556	7.3244	7.06876	8.17937	8.1366	8.13517
8034379	ZNF442	NM_030824	Up in HRG treated	9.98738e-05	360.026	1.81428	7.23033	7.13825	6.8422	7.89423	7.90868	7.98605
8037301	LYPD3	NM_014400	Up in HRG treated	0.000121951	379.817	1.80994	8.60223	8.76283	8.90666	9.54544	9.59062	9.70348
8127989	SNORD50B	NR_003044	Up in HRG treated	0.000113541	372.043	1.80757	6.33693	6.4752	6.17714	7.35109	7.18296	7.01737
8100318	SGCB	NM_000232	Up in HRG treated	0.000118797	375.771	1.80577	8.6829	8.6695	8.55061	9.45256	9.38718	9.62112
8112803	LHFPL2	NM_005779	Up in HRG treated	0.000110036	369.898	1.80546	8.11448	8.20013	8.18938	8.8792	9.1149	9.06698
7992789	TNFRSF12A	NM_016639	Up in HRG treated	0.000117746	373.949	1.803	9.84429	9.83626	9.86964	10.5657	10.738	10.7977
7910381	DUSP5P	AK055963	Up in HRG treated	0.000247757	476.712	1.8022	4.63817	5.66278	5.38435	5.8939	6.08738	6.2533
8062312	MYL9	NM_006097	Up in HRG treated	0.000116695	373.434	1.79925	9.07756	9.02881	8.99946	9.89143	9.82565	9.93093
7965403	LUM	NM_002345	Up in HRG treated	0.000152789	408.429	1.79832	6.48256	6.65995	6.32575	7.09118	7.27871	7.63831
7975136	FUT8	NM_178155	Up in HRG treated	0.000121951	380.464	1.79718	8.34271	8.29426	8.346	9.34051	9.26932	8.91035
7969576	MIR17HG	NR_027350	Up in HRG treated	0.000138772	397.932	1.79072	5.56387	5.6009	5.03753	6.10014	6.32922	6.29455
7918284	TAF13	NM_005645	Up in HRG treated	0.000131063	390.066	1.79021	7.88204	7.78747	7.59646	8.41763	8.63014	8.73859
8005707	MAP2K3	NM_145109	Up in HRG treated	0.000142627	400.189	1.78978	7.03179	7.13063	7.13522	7.8144	7.8702	8.13239
7948630	FADS3	NM_021727	Up in HRG treated	0.000162602	416.387	1.78946	7.50395	7.72291	8.11126	8.52792	8.55774	8.77104
7924029	LAMB3	NM_001017402	Up in HRG treated	0.00012896	388.123	1.78788	6.13292	5.92158	5.87118	6.92286	6.67726	6.84031
7968035	SPATA13	NM_001166271	Up in HRG treated	0.000121951	381.274	1.78739	6.25098	6.19985	6.16426	7.03905	7.03356	7.05604
8152215	KLF10	NM_005655	Up in HRG treated	0.000144729	401.982	1.78586	7.88726	8.05569	8.13894	8.75167	8.82179	9.01828
7996022	CCL22	NM_002990	Up in HRG treated	0.000159097	413.635	1.77557	5.63244	5.89372	5.93527	6.72059	6.56472	6.66096
7909782	RRP15	NM_016052	Up in HRG treated	0.000144729	402.486	1.77549	8.24897	8.26556	8.08611	8.91664	9.01442	9.15424
8058824	MREG	NM_018000	Up in HRG treated	0.000171362	422.238	1.77423	8.09221	8.0594	8.11165	8.82327	8.73589	9.18569
7928429	PLAU	NM_002658	Up in HRG treated	0.000158747	412.412	1.77413	5.47479	5.45085	5.76888	6.30338	6.38824	6.48423
7933572	LOC100133130	ENST00000438951	Up in HRG treated	0.000408607	575.766	1.77393	5.93139	6.26432	4.59677	6.49101	6.69516	6.08716
7933261	LOC100133130	ENST00000438951	Up in HRG treated	0.000423325	583.475	1.77393	5.93139	6.26432	4.59677	6.49101	6.69516	6.08716
7977241	INF2	NM_022489	Up in HRG treated	0.000144729	402.502	1.77314	7.42496	7.35021	7.21284	8.05087	8.15356	8.26251
7985695	AKAP13	NM_006738	Up in HRG treated	0.000158747	413.085	1.77138	7.84289	7.74952	7.81148	8.51759	8.53837	8.82254
8110886	MED10	NM_032286	Up in HRG treated	0.000211662	450.194	1.77023	8.26392	8.10357	7.4742	8.5835	8.94666	8.78335
8138504	RAPGEF5	NM_012294	Up in HRG treated	0.000144029	401.505	1.76926	6.78401	6.65621	6.71399	7.56606	7.51681	7.54077
8099340	WDR1	NM_017491	Up in HRG treated	0.000149285	405.656	1.76732	10.3184	10.378	10.4324	11.2499	11.1107	11.2329
7953532	ENO2	NM_001975	Up in HRG treated	0.000173115	423.892	1.76618	6.92235	7.05732	7.12068	7.81805	7.69408	8.05012
7930074	NFKB2	NM_002502	Up in HRG treated	0.000173115	423.436	1.76202	7.54599	7.71186	7.77873	8.38284	8.51325	8.59218
8077993	TMEM43	NM_024334	Up in HRG treated	0.00016155	414.906	1.76128	9.16678	9.29831	9.31063	10.0833	10.0498	10.0925
8017344	LOC100129112	AK123839	Up in HRG treated	0.000161901	415.241	1.76066	7.65046	7.58926	7.33294	8.2723	8.49057	8.25813
7905533	IVL	NM_005547	Up in HRG treated	0.000231287	464.922	1.75953	5.54505	5.90113	6.20115	6.47792	6.79326	6.82172
8004508	SNORA67	NR_002912	Up in HRG treated	0.0001612	414.681	1.75657	8.29335	8.38016	8.22264	9.15717	9.15775	9.01952
7989073	PRTG	NM_173814	Up in HRG treated	0.000171713	422.537	1.75519	4.77673	4.94866	4.76595	5.76688	5.60404	5.55531
8163116	EPB41L4B	NM_019114	Up in HRG treated	0.000165756	418.195	1.75504	5.57294	5.4987	5.50218	6.39986	6.33143	6.27703
8165217	NOTCH1	NM_017617	Up in HRG treated	0.000170662	421.662	1.75347	7.18875	7.04025	7.00911	7.87289	7.86027	7.93558
8145782	MAK16	NM_032509	Up in HRG treated	0.000166456	418.812	1.75326	8.56161	8.4862	8.27464	9.20444	9.25761	9.29052
8017843	SLC16A6	NM_001174166	Up in HRG treated	0.000172063	422.824	1.75196	8.52876	8.6003	8.53552	9.54297	9.30889	9.23963
8171802	ACOT9	NM_001037171	Up in HRG treated	0.000176969	426.051	1.75187	9.84857	9.90283	9.90501	10.6055	10.6824	10.7952
8025402	ANGPTL4	NM_139314	Up in HRG treated	0.000186081	433.567	1.74797	7.02553	6.98045	6.86985	7.73368	7.67676	7.88244
8022803	FAM59A	NM_022751	Up in HRG treated	0.000180824	429.356	1.74533	6.86939	6.70435	6.75924	7.56551	7.55278	7.6252
7939376	LDLRAD3	NM_174902	Up in HRG treated	0.000186081	432.483	1.74379	9.03597	9.1932	9.0938	9.85059	9.95648	9.92257
8115918	CLTB	NM_007097	Up in HRG treated	0.000197645	441.094	1.74249	9.17179	9.2266	9.35179	10.0058	9.98212	10.1657
7954090	EMP1	NM_001423	Up in HRG treated	0.000192038	437	1.74219	6.39387	6.32285	6.45137	7.16279	7.06744	7.34057
8122986	SNX9	NM_016224	Up in HRG treated	0.000181876	430.003	1.74185	7.80667	7.85569	7.74419	8.52326	8.72986	8.5553
7908312	PRG4	NM_005807	Up in HRG treated	0.000194491	438.508	1.74026	4.87184	4.70432	4.66266	5.63492	5.44252	5.55929
7901720	PRKAA2	NM_006252	Up in HRG treated	0.000180824	429.33	1.74001	8.78098	8.6638	8.5687	9.37022	9.56657	9.47398
8104746	NPR3	NM_000908	Up in HRG treated	0.000185029	431.805	1.73969	4.85337	4.7655	4.52169	5.49759	5.53857	5.50089
7922402	SNORD47	NR_002746	Up in HRG treated	0.000224278	460.017	1.73869	9.44936	9.5347	8.91414	10.1518	10.1428	9.99761
7926875	BAMBI	NM_012342	Up in HRG treated	0.000214116	451.673	1.73861	10.2928	10.2095	10.5107	11.086	11.0128	11.308
8047272	SPATS2L	NM_015535	Up in HRG treated	0.000191337	436.084	1.73797	8.86914	8.97386	8.96593	9.72071	9.67605	9.80437
8088247	ARHGEF3	NM_001128615	Up in HRG treated	0.000186081	432.903	1.73727	6.89978	6.8388	6.66156	7.55563	7.64399	7.59099
8029437	PVR	NM_006505	Up in HRG treated	0.000212363	451.022	1.73526	8.6811	8.65965	8.57166	9.37518	9.34194	9.58075
8147516	MATN2	NM_002380	Up in HRG treated	0.000195542	439.755	1.73436	7.37512	7.27022	7.30685	8.11303	8.18505	8.03731
7922410	SNORD44	NR_002750	Up in HRG treated	0.000204654	445.385	1.73436	9.32653	9.258	9.07372	10.0604	9.94345	10.0376
8070194	RUNX1	NM_001001890	Up in HRG treated	0.000210962	449.498	1.73223	8.67597	8.65374	8.71721	9.32483	9.55707	9.5429
7962579	AMIGO2	NM_001143668	Up in HRG treated	0.000210962	449.016	1.73109	7.0296	6.91731	6.84192	7.7982	7.60415	7.76153
7954527	ARNTL2	NM_020183	Up in HRG treated	0.000210962	448.95	1.73079	5.71037	5.47882	5.2631	6.25241	6.28704	6.28714
8105970	GTF2H2	NM_001515	Up in HRG treated	0.000215167	452.214	1.72817	8.92787	8.83103	8.66198	9.57647	9.56234	9.64981
8137865	GNA12	NM_007353	Up in HRG treated	0.000215517	452.638	1.72816	8.83132	8.74854	8.9019	9.57918	9.55973	9.71055
7979179	ERO1L	NM_014584	Up in HRG treated	0.000212013	450.472	1.72724	10.278	10.3078	10.1974	11.086	10.9792	11.0834
8152280	LRP12	NM_013437	Up in HRG treated	0.000210261	448.729	1.72629	6.98464	6.93042	6.87455	7.65627	7.73393	7.76244
8159854	KIAA0020	NM_014878	Up in HRG treated	0.000231637	465.097	1.7244	7.01848	7.08964	6.65465	7.63321	7.77932	7.70853
7985767	AEN	NM_022767	Up in HRG treated	0.000223227	459.168	1.72279	7.90026	7.97019	7.72993	8.48313	8.84068	8.63082
7951309	MMP13	NM_002427	Up in HRG treated	0.00022568	461.197	1.72229	3.85473	3.88181	4.13473	4.73152	4.92232	4.57042
8095751	PARM1	NM_015393	Up in HRG treated	0.000219722	456.456	1.72078	4.76785	4.73238	4.84059	5.56728	5.50439	5.61833
8083757	NMD3	NM_015938	Up in HRG treated	0.000220073	456.52	1.71985	9.90732	9.91595	9.88069	10.642	10.6473	10.7615
8050302	ROCK2	NM_004850	Up in HRG treated	0.000222526	458.545	1.71705	9.00954	9.00017	8.86013	9.70877	9.79024	9.71062
8052689	SPRED2	NM_181784	Up in HRG treated	0.000231637	465.545	1.71549	8.53289	8.48109	8.24536	9.12819	9.21852	9.24849
8019597	KRTAP3-2	NM_031959	Up in HRG treated	0.000248809	477.545	1.71406	4.69131	4.71758	4.81607	5.61723	5.34721	5.59278
8015169	KRTAP3-2	NM_031959	Up in HRG treated	0.000249159	477.737	1.71406	4.69131	4.71758	4.81607	5.61723	5.34721	5.59278
8105908	OCLN	NM_002538	Up in HRG treated	0.000239347	469.854	1.71186	10.3557	10.3733	10.0007	11.006	11.0632	10.9872
8115783	STK10	NM_005990	Up in HRG treated	0.000254766	482.842	1.71125	7.79163	7.84219	7.80873	8.53405	8.46508	8.76856
7944722	UBASH3B	NM_032873	Up in HRG treated	0.000246706	475.984	1.7087	5.0894	5.10567	4.92639	5.82485	5.73156	5.88375
8150419	ZMAT4	NM_024645	Up in HRG treated	0.000249509	479.109	1.70726	7.10105	6.95374	6.84666	7.56345	7.87105	7.78199
7919669	MTMR11	NM_001145862	Up in HRG treated	0.000264578	490.259	1.70592	7.19148	7.46919	7.49194	8.23071	8.04376	8.1898
8092095	TNIK	NM_015028	Up in HRG treated	0.000250561	479.561	1.7012	8.75051	8.66099	8.60774	9.32518	9.51599	9.47774
7903786	CSF1	NM_000757	Up in HRG treated	0.00027404	497.695	1.70039	6.12039	5.99396	5.95947	6.64295	6.75908	6.96938
7935660	DNMBP	NM_015221	Up in HRG treated	0.000273689	497.34	1.6986	6.92211	6.92052	6.81566	7.61465	7.53559	7.80108
8042942	HK2	NM_000189	Up in HRG treated	0.000267031	492.594	1.69679	8.05809	8.05535	8.2627	8.84587	8.86161	8.95709
7966135	CORO1C	NM_014325	Up in HRG treated	0.000264228	489.601	1.69365	11.2663	11.2201	11.2044	11.9809	11.9708	12.0195
8104506	TRIO	NM_007118	Up in HRG treated	0.000281049	503.286	1.69233	8.54281	8.52225	8.48438	9.12424	9.2748	9.42742
7924107	LPGAT1	NM_014873	Up in HRG treated	0.00027439	498.253	1.69217	8.4179	8.35199	8.1799	9.04469	9.08347	9.09826
8149399	LONRF1	NM_152271	Up in HRG treated	0.000327306	533.118	1.69132	7.08098	6.9408	6.48856	7.45816	7.60817	7.71846
7927550	LOC728407	NR_029388	Up in HRG treated	0.000611158	669.239	1.68822	6.54343	6.70846	5.55248	7.04588	7.29611	6.72889
8170921	PLXNA3	NM_017514	Up in HRG treated	0.000282801	504.192	1.68677	7.08062	7.17078	7.07071	7.75862	8.01331	7.81296
8111677	LIFR	NM_002310	Up in HRG treated	0.000319596	527.534	1.68611	6.62794	6.36867	6.30944	7.17565	6.97276	7.41874
8150318	FGFR1	NM_023110	Up in HRG treated	0.000292613	511.652	1.68457	7.66878	7.55575	7.64683	8.32627	8.26807	8.53416
7979351	C14orf33	NR_027123	Up in HRG treated	0.000313639	523.502	1.68009	7.77222	7.70036	7.45161	8.41652	8.24631	8.50697
7942679	ACER3	NM_018367	Up in HRG treated	0.000311887	522.576	1.67687	9.21483	9.21942	8.90246	9.90052	9.86831	9.80519
7948908	SNORD26	NR_002564	Up in HRG treated	0.000341674	540.498	1.67661	9.55163	9.91285	9.61857	10.5122	10.5324	10.2751
7956894	HELB	NM_033647	Up in HRG treated	0.000301023	516.535	1.67642	5.74723	5.63931	5.6191	6.42301	6.39779	6.42098
7914021	SLC9A1	NM_003047	Up in HRG treated	0.000309083	521.208	1.67596	7.90595	7.841	7.95485	8.58356	8.5815	8.7717
8128034	AKIRIN2	NM_018064	Up in HRG treated	0.000298921	515.547	1.67572	8.44528	8.36633	8.36561	9.09606	9.18232	9.13318
8020779	DSG2	NM_001943	Up in HRG treated	0.000316442	525.401	1.67528	9.24143	9.13331	9.00379	9.7848	9.86445	9.96249
8057394	SESTD1	NM_178123	Up in HRG treated	0.000326605	532.572	1.67488	6.92335	6.69409	6.74154	7.36999	7.60384	7.61732
7948900	SNORD30	NR_002561	Up in HRG treated	0.000335716	537.332	1.67487	8.66783	8.88972	8.56688	9.53507	9.58135	9.24016
8015846	MPP3	NM_001932	Up in HRG treated	0.0003224	529.369	1.67299	7.59461	7.76381	7.59071	8.35443	8.45325	8.36874
7927747	ZNF365	NM_014951	Up in HRG treated	0.000312588	522.632	1.67284	4.70027	4.77905	4.78561	5.42645	5.54487	5.5205
8112865	SERINC5	NM_178276	Up in HRG treated	0.000343075	541.598	1.67041	9.43682	9.68412	9.71145	10.3541	10.2851	10.4138
7965112	PAWR	NM_002583	Up in HRG treated	0.000342375	541.053	1.66982	9.57771	9.50301	9.25021	10.0214	10.2443	10.2843
8081645	C3orf52	NM_024616	Up in HRG treated	0.000356742	550.114	1.66858	8.29016	8.3886	8.33901	8.9491	8.99431	9.29021
8109426	FLJ38109	AK090581	Up in HRG treated	0.000365153	554.001	1.66729	7.72713	7.36908	7.27289	8.2998	8.31489	7.96692
8128737	MICAL1	NM_022765	Up in HRG treated	0.000325904	531.741	1.66649	6.20307	6.2166	6.0892	6.97108	6.81102	6.93722
8109344	GM2A	NM_000405	Up in HRG treated	0.000335716	537.317	1.66234	9.77063	9.78423	9.75389	10.4729	10.4836	10.5519
8135514	IFRD1	NM_001550	Up in HRG treated	0.000385128	563.649	1.66082	7.87329	7.81845	7.53425	8.27391	8.55918	8.58859
8067140	CYP24A1	NM_000782	Up in HRG treated	0.000486403	617.744	1.66077	3.74983	3.69292	3.77782	4.11472	4.44993	4.85147
8066214	TGM2	NM_004613	Up in HRG treated	0.000361298	551.954	1.659	6.62217	6.53992	6.87576	7.55137	7.49476	7.18265
7949754	CLCF1	NM_013246	Up in HRG treated	0.000365153	554.086	1.65896	6.70113	6.54388	6.74362	7.24074	7.43431	7.50441
7960365	EFCAB4B	NM_001144958	Up in HRG treated	0.000574362	653.309	1.65894	3.32726	3.87595	3.3287	4.05746	4.6018	4.06344
7904226	SLC22A15	NM_018420	Up in HRG treated	0.000349383	546.097	1.65879	6.02796	5.94167	5.78096	6.66221	6.66735	6.61142
8059350	AP1S3	NM_001039569	Up in HRG treated	0.000376016	559.921	1.65755	6.91997	6.77879	6.58712	7.42794	7.44939	7.59572
8177674	GTF2H2D	NM_001042490	Up in HRG treated	0.000346229	544.379	1.65733	8.77001	8.67764	8.64127	9.39001	9.40854	9.47696
8076223	SNORD43	NR_002439	Up in HRG treated	0.000383025	562.461	1.65462	7.63896	7.75189	7.75536	8.25684	8.67872	8.39016
8042211	B3GNT2	NM_006577	Up in HRG treated	0.00041141	577.615	1.65308	7.5262	7.24806	7.00703	7.90568	7.99317	8.05791
8156897	C9orf30	BC008993	Up in HRG treated	0.000393888	567.913	1.6523	8.39382	8.32454	8.13085	8.93904	8.91463	9.16896
7988921	MYO5A	NM_000259	Up in HRG treated	0.000363751	553.681	1.65214	8.58393	8.52003	8.49293	9.20423	9.23165	9.33403
8130505	EZR	NM_003379	Up in HRG treated	0.000373563	558.682	1.65107	10.4104	10.396	10.2462	11.029	11.0328	11.161
8099467	FGFBP1	NM_005130	Up in HRG treated	0.000398444	569.721	1.65077	5.57372	5.79795	5.50243	6.52251	6.2139	6.30711
8095539	UTP3	NM_020368	Up in HRG treated	0.000386179	564.38	1.65024	8.11017	8.08024	7.88306	8.64573	8.79108	8.8047
8123644	TUBB2A	NM_001069	Up in HRG treated	0.000458719	602.211	1.64874	7.35795	7.39025	7.29481	7.90528	7.89889	8.40294
7935425	RRP12	NM_015179	Up in HRG treated	0.000383375	562.763	1.6471	8.36448	8.47366	8.33204	9.05173	9.09319	9.18505
8104568	LOC100133299	AY358688	Up in HRG treated	0.000439094	592.162	1.64685	5.50883	5.27818	4.96557	5.96447	6.13949	5.80774
8157058	FSD1L	NM_207647	Up in HRG treated	0.000448556	596.479	1.64638	5.41743	5.36378	4.88081	5.87172	6.10314	5.84505
8112538	GTF2H2	NM_001515	Up in HRG treated	0.000390384	566.014	1.64588	8.79199	8.70942	8.65485	9.40961	9.41615	9.48709
8177507	GTF2H2	NM_001515	Up in HRG treated	0.000390384	566.358	1.64588	8.79199	8.70942	8.65485	9.40961	9.41615	9.48709
8087547	MST1R	NM_002447	Up in HRG treated	0.000379521	561.509	1.64555	8.20319	8.17226	8.13684	8.82279	8.91571	8.92949
8020508	RIOK3	NM_003831	Up in HRG treated	0.000452411	598.875	1.64418	8.5665	8.50729	8.28812	8.98273	9.19475	9.33653
8152222	AZIN1	NM_015878	Up in HRG treated	0.00039494	568.692	1.64348	10.1008	9.95732	9.97782	10.7079	10.6672	10.8111
8105918	GTF2H2	NM_001515	Up in HRG treated	0.000399495	570.305	1.64275	8.8101	8.73155	8.68527	9.42192	9.4354	9.51794
8004510	CD68	NM_001251	Up in HRG treated	0.000465027	606.468	1.64264	6.05841	6.14612	6.47723	6.77428	6.94438	7.11115
8083094	RASA2	NM_006506	Up in HRG treated	0.000420171	581.203	1.64201	7.67389	7.63442	7.3039	8.17691	8.29088	8.29081
7972217	SPRY2	NM_005842	Up in HRG treated	0.000511634	626.589	1.64061	6.86552	6.83317	6.65562	7.25633	7.45244	7.78824
7977127	KLC1	NM_001130107	Up in HRG treated	0.000420171	581.18	1.64052	9.09649	8.97645	8.88357	9.58987	9.71427	9.79484
8135902	C7orf54	NR_027330	Up in HRG treated	0.000694561	700.496	1.63972	5.7392	5.60934	5.05489	5.98419	6.59859	5.96099
7967002	PXN	NM_001080855	Up in HRG treated	0.000413513	578.379	1.63828	8.68055	8.55469	8.54882	9.27478	9.25056	9.39527
8166442	FAM3C	NM_014888	Up in HRG treated	0.000429633	586.763	1.63542	8.21692	8.2161	7.9499	8.72355	8.92826	8.8601
7968234	SNORA27	NR_002575	Up in HRG treated	0.000466779	607.567	1.63419	5.95551	5.94326	5.53219	6.44355	6.68707	6.42606
7982326	KLF13	NM_015995	Up in HRG treated	0.000535814	637.34	1.63378	6.49461	6.51666	6.79365	7.18412	7.09176	7.65369
8066247	LOC388796	NR_027241	Up in HRG treated	0.000415615	579.535	1.6337	8.36321	8.48168	8.54152	9.21611	9.12789	9.16683
8022356	SPIRE1	NM_001128626	Up in HRG treated	0.000446804	595.913	1.63293	7.48745	7.4621	7.42181	8.0515	8.09209	8.35017
8178435	IER3	NM_003897	Up in HRG treated	0.000460821	603.501	1.63232	9.99692	9.97511	9.9377	10.4658	10.7674	10.7973
8029950	EHD2	NM_014601	Up in HRG treated	0.000432086	588.574	1.63217	8.08272	8.05375	8.02196	8.72799	8.74698	8.80384
8040080	RSAD2	NM_080657	Up in HRG treated	0.000768153	725.706	1.63114	4.36483	4.93771	4.56768	5.53379	5.68237	4.77171
8079517	KLHL18	NM_025010	Up in HRG treated	0.000439094	592.059	1.63081	7.28814	7.31511	7.35118	7.99802	7.98044	8.09273
7900336	MACF1	AK023285	Up in HRG treated	0.000465027	606.426	1.63004	6.02707	5.93923	5.6111	6.5376	6.54538	6.60913
8025945	ZNF441	NM_152355	Up in HRG treated	0.00048395	616.869	1.6286	6.10711	6.19154	5.90234	6.61376	7.03526	6.66286
7966600	SLC24A6	NM_024959	Up in HRG treated	0.000474138	611.139	1.62804	6.93837	7.04837	7.30039	7.78241	7.69517	7.91897
7925182	SNORA14B	NR_002956	Up in HRG treated	0.000552635	643.88	1.62798	6.87441	6.7222	6.48751	7.33021	7.73511	7.12806
8122142	SNORD101	NR_002434	Up in HRG treated	0.000649706	682.811	1.62597	5.58389	5.46305	4.73452	5.96183	5.95584	5.96769
8047339	BZW1	NM_014670	Up in HRG treated	0.000461522	603.868	1.62481	9.88065	9.83697	9.74246	10.5282	10.4534	10.5793
8094743	RHOH	NM_004310	Up in HRG treated	0.000470634	610.017	1.62471	7.17082	7.06641	6.95911	7.66602	7.77365	7.85722
8121510	RPF2	NM_032194	Up in HRG treated	0.000537917	638.4	1.62207	8.6677	8.48262	8.04426	9.09167	9.10021	9.0962
8035765	ZNF14	NM_021030	Up in HRG treated	0.000506027	624.18	1.62092	7.07137	7.09491	6.73787	7.68643	7.59733	7.71083
8142540	FAM3C	NM_014888	Up in HRG treated	0.000486403	617.566	1.62078	8.23876	8.23001	7.97227	8.73126	8.93512	8.86472
7983940	FAM63B	NM_001040450	Up in HRG treated	0.000481147	614.936	1.62025	6.83447	6.67429	6.52727	7.3235	7.4235	7.37767
8122099	ENPP1	NM_006208	Up in HRG treated	0.000468181	608.751	1.61964	9.1257	8.97796	9.01921	9.78874	9.75327	9.66788
7967255	CLIP1	NM_002956	Up in HRG treated	0.000488856	618.628	1.61731	9.47929	9.48845	9.33056	10.0235	10.1865	10.1691
8059376	SERPINE2	NM_006216	Up in HRG treated	0.000490608	619.187	1.61683	4.6181	4.74313	4.74994	5.35226	5.33479	5.50362
8024013	C19orf21	BC052236	Up in HRG treated	0.000511634	626.6	1.61595	7.40698	7.5027	7.52537	8.10514	8.10059	8.30647
8161747	ZFAND5	NM_001102420	Up in HRG treated	0.000515489	628.568	1.61492	9.33204	9.48652	9.34261	9.94035	10.1358	10.1594
7950743	RAB30	NM_014488	Up in HRG treated	0.000511985	626.693	1.6136	9.07474	9.07703	9.00444	9.62784	9.75795	9.84127
8003171	COTL1	NM_021149	Up in HRG treated	0.000481847	615.297	1.61344	8.13269	8.1828	8.26734	8.89056	8.91926	8.84343
8118322	SNORD52	NR_002742	Up in HRG treated	0.00054002	639.055	1.61271	8.17894	8.36511	8.03183	9.02173	8.83917	8.78344
8063345	SNORD12C	NR_002433	Up in HRG treated	0.000570507	651.731	1.61155	8.30416	8.38791	8.06368	8.86214	9.16151	8.79744
8010082	SNORD1A	NR_004395	Up in HRG treated	0.000910779	771.214	1.6091	5.31618	5.64839	4.78913	6.2811	5.78745	5.74392
8155734	FAM189A2	NM_004816	Up in HRG treated	0.000517942	629.641	1.60878	5.66891	5.51092	5.82931	6.43438	6.45784	6.17482
7990345	SEMA7A	NM_003612	Up in HRG treated	0.000541071	639.544	1.60837	5.94071	5.86029	6.00186	6.65209	6.46431	6.74325
8005202	SNORD49A	NR_002744	Up in HRG treated	0.000721545	709.612	1.60801	6.60028	6.63709	5.90543	7.02444	7.15309	7.02111
7926715	GPR158	NM_020752	Up in HRG treated	0.000538267	638.504	1.60619	8.46238	8.33987	8.30482	9.14635	8.95959	9.05206
7925823	GTPBP4	NM_012341	Up in HRG treated	0.000541772	640.129	1.60599	8.75212	8.72966	8.51423	9.32424	9.34574	9.37642
7948896	SNORD22	NR_000008	Up in HRG treated	0.00058102	655.7	1.60556	7.5514	7.70329	7.21931	8.23462	8.17575	8.11285
7941743	LRFN4	NM_024036	Up in HRG treated	0.000582422	656.491	1.60525	6.47634	6.73607	6.90939	7.43155	7.41027	7.32838
8020220	TUBB6	NM_032525	Up in HRG treated	0.000584525	657.921	1.60382	9.19322	9.24253	9.33312	9.83946	9.85144	10.1225
8123651	TUBB2B	NM_178012	Up in HRG treated	0.000589781	661.563	1.60089	6.87399	6.89249	6.91773	7.6035	7.33533	7.78199
8096004	BMP2K	NM_198892	Up in HRG treated	0.000561046	647.691	1.59998	7.63418	7.56273	7.47389	8.25613	8.18542	8.26342
8105506	ZSWIM6	NM_020928	Up in HRG treated	0.000561046	647.532	1.59927	8.71753	8.61327	8.60204	9.28894	9.32622	9.34991
8034344	ZNF625	NM_145233	Up in HRG treated	0.000625526	674.126	1.59853	6.60346	6.70777	6.19135	7.23605	7.13616	7.16062
7951838	ZNF259	NM_003904	Up in HRG treated	0.000570858	651.985	1.59807	9.35027	9.43632	9.40383	10.0262	10.0564	10.1368
7975506	DCAF4	NM_015604	Up in HRG treated	0.000578918	654.814	1.59731	8.44949	8.61809	8.52097	9.1799	9.15078	9.2848
8138381	AGR2	NM_006408	Up in HRG treated	0.000623423	673.619	1.59671	11.3651	11.4242	10.9481	11.9757	11.953	11.834
8178059	LY6G5B	NM_021221	Up in HRG treated	0.000656364	684.718	1.59556	8.26368	8.51596	8.40524	8.99753	9.28963	8.91991
7989365	RORA	NM_134260	Up in HRG treated	0.000631133	676.793	1.59492	4.67402	4.88978	4.70103	5.32785	5.65136	5.30608
8049574	UBE2F	NM_080678	Up in HRG treated	0.000626227	674.788	1.59436	8.27464	8.27361	8.50804	8.98562	8.91114	9.17847
7980828	CCDC88C	NM_001080414	Up in HRG treated	0.000691758	699.137	1.59404	8.37787	8.20339	7.96773	8.82912	8.68505	9.05288
8147221	OSGIN2	NM_004337	Up in HRG treated	0.000626227	674.903	1.59337	8.62897	8.5942	8.37552	9.11002	9.20508	9.29983
8084708	SNORA4	NR_002588	Up in HRG treated	0.000638842	679.977	1.59278	8.99627	8.93751	8.56611	9.50646	9.56326	9.44481
8005955	SNORD42A	NR_000014	Up in HRG treated	0.00113015	830.955	1.591	7.65489	7.533	6.80908	7.98607	8.24718	7.77352
8164217	FAM129B	NM_022833	Up in HRG treated	0.000614662	670.969	1.59055	8.41845	8.34045	8.36164	8.93249	9.08702	9.1096
8124848	IER3	NM_003897	Up in HRG treated	0.00066933	690.665	1.58995	9.639	9.61376	9.669	10.0938	10.4009	10.434
8179704	IER3	NM_003897	Up in HRG treated	0.000672133	691.238	1.58995	9.639	9.61376	9.669	10.0938	10.4009	10.434
8097098	USP53	NM_019050	Up in HRG treated	0.000682646	695.194	1.58894	10.5849	10.554	10.522	11.038	11.2289	11.3982
7993638	TMC5	NM_001105248	Up in HRG treated	0.000624124	673.827	1.58892	6.18791	5.90981	6.01857	6.70017	6.67281	6.74745
7947230	BDNF	NM_170732	Up in HRG treated	0.00076605	724.514	1.58842	4.37029	4.32233	4.26058	4.83896	4.78127	5.33574
7922404	SNORD80	NR_003940	Up in HRG treated	0.000646552	681.851	1.58831	8.5108	8.37929	8.18015	9.08823	8.97767	9.00683
8172088	BCOR	NM_001123385	Up in HRG treated	0.000619568	672.234	1.58758	8.11922	8.05897	8.02344	8.7485	8.71166	8.74197
7917331	C1orf52	NR_024113	Up in HRG treated	0.000642346	680.741	1.5875	7.34104	7.17143	7.25306	7.82527	7.99486	7.94568
8118228	LY6G5B	NM_021221	Up in HRG treated	0.000673886	692.059	1.58608	7.87136	8.06828	7.96297	8.55875	8.83481	8.50545
7993148	PMM2	NM_000303	Up in HRG treated	0.000685099	696.904	1.5854	8.51475	8.73098	8.38873	9.21551	9.19642	9.21707
7939465	HSD17B12	NM_016142	Up in HRG treated	0.000661971	686.555	1.58418	10.3248	10.2133	10.0123	10.8695	10.8443	10.8278
8084742	LPP	NM_005578	Up in HRG treated	0.000641295	680.626	1.58397	9.25742	9.19476	9.16336	9.82154	10.0477	9.73693
8037272	PSG5	NM_002781	Up in HRG treated	0.000636039	678.748	1.58375	5.19749	5.21846	5.42756	5.97512	5.8707	5.98773
8045736	FMNL2	NM_052905	Up in HRG treated	0.000754135	721.175	1.58119	4.86886	4.47552	4.80791	5.21403	5.43178	5.48952
8131996	CREB5	NM_182898	Up in HRG treated	0.000813709	739.277	1.58056	5.69039	5.94943	5.62154	6.4584	6.6286	6.15568
8178598	CLIC1	NM_001288	Up in HRG treated	0.000672133	691.317	1.58041	10.9719	11.024	11.0755	11.6505	11.6149	11.7869
8145122	SLC39A14	NM_001128431	Up in HRG treated	0.000687553	697.531	1.58017	8.30515	8.31689	8.24943	8.84173	8.88763	9.12236
8074201	ANKRD62	ENST00000314074	Up in HRG treated	0.000759742	722.647	1.58006	4.87772	4.62154	4.30998	5.32949	5.30031	5.15938
8114010	IRF1	NM_002198	Up in HRG treated	0.000768503	726.01	1.5799	5.43796	5.5383	5.61974	6.09929	6.02624	6.44997
8066513	SDC4	NM_002999	Up in HRG treated	0.000684048	696.691	1.57939	10.3328	10.4157	10.5344	11.059	10.9909	11.2111
7926239	OPTN	NM_001008211	Up in HRG treated	0.000716288	708.003	1.57922	8.84499	8.86384	8.71493	9.3258	9.48773	9.58786
8135172	ORAI2	NM_001126340	Up in HRG treated	0.000712784	706.98	1.57881	7.5181	7.5799	7.31115	8.0455	8.15206	8.18811
8059279	EPHA4	NM_004438	Up in HRG treated	0.000672133	691.264	1.57801	7.21966	7.17061	7.32492	7.97638	7.86999	7.84315
7931951	SFMBT2	NM_001029880	Up in HRG treated	0.000720844	709.263	1.57789	7.94821	7.80705	7.83843	8.62103	8.65004	8.29662
7899394	C1orf38	NM_001105556	Up in HRG treated	0.000666176	688.809	1.57746	5.03091	5.13173	5.22977	5.87265	5.81666	5.67591
8145440	PPP2R2A	NM_002717	Up in HRG treated	0.000751682	720.814	1.57537	9.21494	9.20317	9.03967	9.66033	9.84271	9.92181
8075310	LIF	NM_002309	Up in HRG treated	0.000873283	759.958	1.575	4.40825	4.67532	4.92099	5.16763	5.22952	5.57346
8152041	RNF19A	NM_183419	Up in HRG treated	0.000734861	714.542	1.57335	8.80378	8.692	8.61456	9.27215	9.47994	9.31977
8052376	CCDC85A	NM_001080433	Up in HRG treated	0.000734861	714.479	1.57308	7.99803	7.91971	7.8078	8.48536	8.48637	8.71458
8140534	SEMA3C	NM_006379	Up in HRG treated	0.000735562	714.959	1.5728	11.2722	11.3025	11.1081	11.8953	11.9618	11.7857
7992685	KCTD5	NM_018992	Up in HRG treated	0.000713485	707.349	1.57188	8.94325	9.09182	9.16319	9.67311	9.73833	9.74428
8122773	MTHFD1L	NM_015440	Up in HRG treated	0.000703322	703.668	1.57183	7.29784	7.39574	7.34802	8.02039	7.92778	8.05077
8092177	NCEH1	NM_001146276	Up in HRG treated	0.000716288	708.058	1.57069	9.69846	9.65935	9.6232	10.2724	10.3051	10.3577
8103399	PDGFC	NM_016205	Up in HRG treated	0.000967199	786.976	1.57048	7.85785	7.57345	7.58043	8.14171	8.17508	8.64857
7899265	SFN	NM_006142	Up in HRG treated	0.000740468	717.166	1.57011	9.66823	9.63009	9.74188	10.2372	10.3263	10.4293
8085138	OXTR	NM_000916	Up in HRG treated	0.000759742	722.537	1.56901	5.22539	5.49058	5.49657	6.1945	6.00614	5.96147
8112649	FAM169A	NM_015566	Up in HRG treated	0.000756238	721.909	1.56837	7.54404	7.62757	7.43339	8.15538	8.24824	8.14917
8120602	OGFRL1	NM_024576	Up in HRG treated	0.00078217	730.232	1.56647	8.94561	8.87999	8.71127	9.43532	9.55449	9.48962
8059177	TUBA4A	NM_006000	Up in HRG treated	0.00085506	753.328	1.56578	8.8406	9.16881	9.27263	9.66032	9.72005	9.84231
8145281	SLC25A37	NM_016612	Up in HRG treated	0.000743272	718.309	1.56577	7.88854	7.92504	7.93297	8.60128	8.53363	8.55227
7967685	STX2	NM_194356	Up in HRG treated	0.000760793	723.006	1.56559	8.83727	8.6482	8.81624	9.41415	9.33348	9.49421
8093950	S100P	NM_005980	Up in HRG treated	0.000918139	773.221	1.56543	6.93234	6.95489	7.26582	7.90856	7.3314	7.85278
8114658	DIAPH1	NM_005219	Up in HRG treated	0.000765349	724.296	1.56543	9.1387	9.27043	9.22404	9.8066	9.84086	9.92538
8052010	CALM2	NM_001743	Up in HRG treated	0.000768153	725.84	1.56489	9.85436	9.74933	9.63133	10.3819	10.4015	10.3898
7951485	SLC35F2	NM_017515	Up in HRG treated	0.000766751	724.642	1.56473	9.33563	9.38813	9.51754	10.0785	9.95673	10.1438
8054308	TBC1D8	NM_001102426	Up in HRG treated	0.000795136	735.18	1.56421	6.98256	6.85914	6.92587	7.43102	7.70279	7.57007
7950391	PGM2L1	NM_173582	Up in HRG treated	0.00114732	835.369	1.56292	7.01227	6.72607	6.85193	7.20805	7.43774	7.87722
8073015	KDELR3	NM_006855	Up in HRG treated	0.000840342	748.568	1.56242	8.35287	8.27407	7.99147	8.96172	8.78131	8.80673
7914184	PTAFR	NM_001164721	Up in HRG treated	0.000764999	724.193	1.56219	5.65116	5.71482	5.76161	6.41858	6.3696	6.27011
8120783	MYO6	NM_004999	Up in HRG treated	0.000834385	745.699	1.56205	8.78001	8.64672	8.59981	9.22031	9.35026	9.38629
7946610	EIF4G2	NM_001418	Up in HRG treated	0.000812658	738.959	1.56118	11.5524	11.5011	11.3202	12.1123	12.1079	12.0814
7977299	KIAA0284	NM_001112726	Up in HRG treated	0.000814059	739.47	1.56067	8.46611	8.4888	8.33846	9.01346	9.09358	9.11283
7959102	HSPB8	NM_014365	Up in HRG treated	0.00085506	753.307	1.55888	9.52332	9.82225	9.73149	10.3083	10.2547	10.4356
8147994	UTP23	NM_032334	Up in HRG treated	0.000794085	734.025	1.55877	9.07558	9.05035	9.06168	9.66575	9.62708	9.816
7969428	UCHL3	NM_006002	Up in HRG treated	0.000802846	737.147	1.55851	10.3033	10.3095	10.2204	10.9372	10.7606	11.0559
8125059	CLIC1	NM_001288	Up in HRG treated	0.000813358	739.218	1.55743	10.4027	10.4484	10.497	11.0632	11.0252	11.1772
8104758	C5orf23	BC022250	Up in HRG treated	0.000919891	773.508	1.55694	4.63961	4.76619	4.50665	5.35532	5.40267	5.0706
7975268	ARG2	NM_001172	Up in HRG treated	0.000821419	742.23	1.55611	8.29694	8.21016	8.22172	8.84868	8.78323	9.01074
8175076	ZNF280C	NM_017666	Up in HRG treated	0.000857864	754.595	1.55529	7.47397	7.32447	7.13641	7.97088	7.88648	7.98903
7898916	GRHL3	NM_198173	Up in HRG treated	0.000858565	755.026	1.55526	7.44193	7.53416	7.77042	8.20298	8.14173	8.31327
8122457	STX11	NM_003764	Up in HRG treated	0.000936711	778.256	1.55451	5.22788	5.15545	5.58232	5.80497	5.9081	6.16196
8147548	POP1	NM_001145860	Up in HRG treated	0.000867676	757.806	1.5538	7.55473	7.54334	7.52281	8.06908	8.14737	8.31183
7901052	SNORD38B	NR_001457	Up in HRG treated	0.00116519	840.522	1.55375	6.12987	6.18238	5.46596	6.595	6.60419	6.48627
7927936	DDX21	NM_004728	Up in HRG treated	0.000870479	758.952	1.55355	9.92548	9.9799	9.96011	10.4778	10.5878	10.7066
8095728	EREG	NM_001432	Up in HRG treated	0.00119428	849.434	1.55254	5.22818	5.29437	5.20651	5.5148	6.11751	6.00065
8012126	CLDN7	NM_001307	Up in HRG treated	0.000859265	755.292	1.55251	10.1187	10.1358	10.0452	10.6682	10.7604	10.7749
8090433	MGLL	NM_007283	Up in HRG treated	0.000837188	747.143	1.5524	6.17722	6.1782	6.15096	6.78216	6.89285	6.73487
8043945	MAP4K4	NM_145686	Up in HRG treated	0.000886249	763.793	1.55238	7.37914	7.40511	7.31526	7.88537	8.04575	8.07183
8179827	CLIC1	NM_001288	Up in HRG treated	0.000860317	755.505	1.55218	10.9916	11.0481	11.0874	11.6449	11.6122	11.7729
8169984	HPRT1	NM_000194	Up in HRG treated	0.00101556	801.601	1.55066	8.7657	8.66343	8.29484	9.15082	9.18222	9.28958
8034342	ZNF625	AK292455	Up in HRG treated	0.000858565	755.031	1.55046	9.33437	9.25628	9.28235	9.87767	9.941	9.95243
8146945	GDAP1	NM_018972	Up in HRG treated	0.000839992	748.425	1.55037	8.96014	8.79931	8.90822	9.51407	9.51758	9.53385
8094938	NIPAL1	NM_207330	Up in HRG treated	0.000907625	770.529	1.54899	7.52249	7.58502	7.35698	8.0796	8.14685	8.13201
8108420	SNORA74A	NR_002915	Up in HRG treated	0.00109511	821.217	1.54879	6.69015	6.57126	6.12999	7.27544	7.02816	6.98123
8107005	CAST	NM_001190442	Up in HRG treated	0.000914985	772.575	1.54741	9.6681	9.61947	9.48487	10.1463	10.2119	10.3038
7977046	TNFAIP2	NM_006291	Up in HRG treated	0.000909728	770.941	1.54682	6.49183	6.59659	6.74684	7.39624	7.14013	7.1868
8085255	PRRT3	NM_207351	Up in HRG treated	0.000945472	781.445	1.54669	5.73634	5.66733	5.59501	6.2085	6.47608	6.20165
7947462	ABTB2	NM_145804	Up in HRG treated	0.000972105	788.703	1.54589	7.45177	7.47902	7.43147	7.93555	8.03421	8.2778
8131292	RBAK	NM_021163	Up in HRG treated	0.000989277	794.362	1.54511	7.90628	7.85487	7.55172	8.36568	8.44248	8.38785
8009380	SNORA38B	NR_003706	Up in HRG treated	0.00381869	1318.44	1.545	8.21669	7.68875	8.12786	8.12818	9.88013	7.90781
7908041	LAMC1	NM_002293	Up in HRG treated	0.000965097	786.295	1.54496	9.04622	8.81844	8.82844	9.48377	9.51023	9.58182
7944554	TMEM136	NM_001198670	Up in HRG treated	0.00103904	806.925	1.54484	7.00682	6.91101	6.82645	7.45699	7.36354	7.80613
8179263	TNF	NM_000594	Up in HRG treated	0.00113155	831.59	1.5443	5.16562	5.46402	5.15709	5.70537	6.02285	5.93937
8177983	TNF	NM_000594	Up in HRG treated	0.0011326	831.835	1.5443	5.16562	5.46402	5.15709	5.70537	6.02285	5.93937
8118142	TNF	NM_000594	Up in HRG treated	0.00113751	832.905	1.5443	5.16562	5.46402	5.15709	5.70537	6.02285	5.93937
8010061	SPHK1	NM_182965	Up in HRG treated	0.00102152	803.341	1.54381	6.48838	6.6554	6.7374	7.0862	7.22828	7.44619
7981538	JAG2	NM_002226	Up in HRG treated	0.000904121	769.29	1.5432	7.99621	8.05294	8.11587	8.71342	8.6474	8.68197
8049542	LRRFIP1	NM_001137550	Up in HRG treated	0.00110597	824.78	1.54282	5.1943	4.88129	4.69481	5.72193	5.37859	5.54659
8081590	PHLDB2	NM_001134439	Up in HRG treated	0.00115959	838.984	1.54232	6.50884	6.4409	6.05206	6.81989	7.01813	7.03908
7972269	TGDS	NM_014305	Up in HRG treated	0.00107724	816.665	1.54131	6.47515	6.3371	6.07511	6.89979	6.80651	7.05352
7943293	ENDOD1	NM_015036	Up in HRG treated	0.000940566	779.069	1.54055	8.27358	8.17464	8.23395	8.95557	8.72743	8.86951
8172280	SLC9A7	NM_032591	Up in HRG treated	0.00092725	775.184	1.54015	9.48564	9.40318	9.41968	10.0463	10.0818	10.0496
8058498	FZD5	NM_003468	Up in HRG treated	0.000981567	792.052	1.53977	6.63179	6.63452	6.60234	7.15336	7.26958	7.31386
8041592	EML4	NM_019063	Up in HRG treated	0.000948977	782.394	1.53936	9.2206	9.15179	9.07311	9.76978	9.6881	9.85462
7930226	PDCD11	NM_014976	Up in HRG treated	0.000958088	784.946	1.538	8.00252	7.96693	7.9185	8.59309	8.54002	8.61802
8033319	SH2D3A	NM_005490	Up in HRG treated	0.00121075	854.44	1.53724	6.84487	6.7187	6.43898	7.10945	7.34501	7.40913
8147040	ZBTB10	NM_001105539	Up in HRG treated	0.00102082	803.184	1.53711	7.59543	7.55057	7.45959	8.0549	8.15257	8.25877
8061564	ID1	NM_181353	Up in HRG treated	0.00104114	807.363	1.53702	7.7361	7.71996	7.52714	8.22623	8.16638	8.45101
7974316	FRMD6	NM_001042481	Up in HRG treated	0.00100189	797.834	1.53694	6.37368	6.35559	6.23075	6.89986	6.84127	7.07906
8162610	CDC14B	NM_033331	Up in HRG treated	0.000967199	787.056	1.53631	5.85617	5.68892	5.77949	6.45115	6.36903	6.3628
8113577	TRIM36	NM_018700	Up in HRG treated	0.00105306	811.49	1.53593	7.06589	7.12959	6.95806	7.55814	7.62044	7.8323
8097792	SNORD73A	NR_000007	Up in HRG treated	0.00106252	813.379	1.53542	7.13629	7.05309	6.83976	7.75189	7.55515	7.57799
7917771	DNTTIP2	NM_014597	Up in HRG treated	0.00112665	829.929	1.53531	9.36557	9.29999	9.02806	9.76272	9.93452	9.85197
8144378	AGPAT5	NM_018361	Up in HRG treated	0.00100855	799.481	1.53523	8.26457	8.20805	8.14345	8.76	8.81064	8.9008
8062532	ARHGAP40	NM_001164431	Up in HRG treated	0.00108074	817.602	1.53444	6.92691	7.0727	6.83422	7.48926	7.71336	7.48434
7970810	SLC7A1	NM_003045	Up in HRG treated	0.00113366	832.083	1.53441	8.46279	8.5202	8.49569	8.93267	9.08307	9.31598
8016745	SPAG9	NM_001130528	Up in HRG treated	0.00113786	833.18	1.5343	10.0169	10.0061	9.84037	10.4147	10.6111	10.6903
8133413	LIMK1	NM_002314	Up in HRG treated	0.000985422	792.87	1.53382	7.951	7.9142	8.01456	8.55367	8.61668	8.56081
8131263	SNORD13P2	X58060	Up in HRG treated	0.00186536	1000.03	1.5335	6.40651	6.29712	5.85197	6.4906	7.18619	6.7293
8102342	ELOVL6	NM_024090	Up in HRG treated	0.00110948	825.968	1.53309	8.14955	8.05977	8.04344	8.56426	8.64956	8.88828
7991070	HDGFRP3	NM_016073	Up in HRG treated	0.00111473	826.85	1.53306	8.09011	8.00138	7.72907	8.54319	8.59759	8.52903
8067955	CXADR	NM_001338	Up in HRG treated	0.00107478	816.023	1.53234	10.5675	10.5332	10.3868	11.0215	11.1189	11.1943
8008237	ITGA3	NM_002204	Up in HRG treated	0.00108354	817.936	1.53227	7.91417	7.74515	7.91884	8.38703	8.43321	8.60494
7951032	SNORA1	NR_003026	Up in HRG treated	0.00273584	1160.31	1.53146	7.91639	7.91797	7.52144	7.98711	9.03795	8.17547
7951038	SNORA40	NR_002973	Up in HRG treated	0.00117851	844.956	1.5312	7.95805	7.94958	7.52365	8.41263	8.50128	8.36135
7929550	CCNJ	NM_001134375	Up in HRG treated	0.00114172	834.33	1.53055	8.58453	8.53268	8.3785	8.99462	9.13419	9.20906
8175217	GPC4	NM_001448	Up in HRG treated	0.00112875	830.503	1.53032	5.68815	5.5608	5.44527	6.28251	5.96057	6.29264
7943882	PTS	NM_000317	Up in HRG treated	0.00107268	815.243	1.52918	8.01402	8.04548	7.98394	8.55452	8.67177	8.65542
7920472	TPM3	NM_152263	Up in HRG treated	0.00113821	833.235	1.52917	7.20725	7.08511	6.98654	7.61475	7.79678	7.70563
8086517	CDCP1	NM_022842	Up in HRG treated	0.00104675	808.67	1.52895	9.20059	9.22124	9.15618	9.78359	9.79275	9.83928
8110734	BRD9	NR_027633	Up in HRG treated	0.00108635	818.945	1.52895	8.45507	8.572	8.61395	9.09793	9.25419	9.12651
8083901	FNDC3B	NM_022763	Up in HRG treated	0.00109301	820.364	1.52894	10.2226	10.2145	10.0952	10.7589	10.8531	10.7579
8087833	DUSP7	NM_001947	Up in HRG treated	0.00112525	829.621	1.52882	7.50109	7.46016	7.47906	7.97741	8.03214	8.26801
7950796	CREBZF	NM_001039618	Up in HRG treated	0.00112735	830.023	1.52792	9.22277	9.10649	9.0097	9.64799	9.66749	9.85818
8095868	LOC100131826	AY358789	Up in HRG treated	0.00157205	939.519	1.52779	4.58779	4.60747	4.21084	4.92102	5.44198	4.87745
8150877	SNORD54	NR_002437	Up in HRG treated	0.00122021	856.504	1.52646	7.78552	7.86579	7.45777	8.25355	8.38611	8.29998
7915472	SLC2A1	NM_006516	Up in HRG treated	0.00112104	828.505	1.52592	9.21142	9.31991	9.38906	9.82453	9.91201	10.0129
8171418	PIGA	NM_002641	Up in HRG treated	0.00126297	865.054	1.52501	7.96256	7.87157	7.54231	8.43615	8.47207	8.29469
8128572	PREP	NM_002726	Up in HRG treated	0.00115819	838.654	1.52347	7.56525	7.70772	7.58202	8.32167	8.06694	8.28845
7913852	C1orf135	NM_024037	Up in HRG treated	0.001291	872.441	1.52298	6.80001	6.78994	6.32589	7.30063	7.21099	7.22492
8001235	ABCC12	NM_033226	Up in HRG treated	0.00123528	859.695	1.52255	6.90968	6.90973	6.56897	7.39204	7.48606	7.32974
8146579	CHD7	NM_017780	Up in HRG treated	0.00117746	844.202	1.52252	8.59265	8.50161	8.36402	9.04741	9.13465	9.09559
8115368	NMUR2	NM_020167	Up in HRG treated	0.00156539	938.364	1.52247	4.77527	4.79715	5.04912	5.31963	5.19799	5.92315
8159006	SNORD36B	NR_000017	Up in HRG treated	0.00130397	875.252	1.52201	8.90923	9.09756	8.71434	9.51652	9.61498	9.40755
7929609	C10orf12	BC024315	Up in HRG treated	0.00131203	877.565	1.52085	8.26357	8.18794	7.84967	8.65075	8.73256	8.73249
8110463	ZNF354B	NM_058230	Up in HRG treated	0.00131413	878.269	1.51983	7.29766	7.22408	6.94943	7.6987	7.89828	7.68593
7905116	PLEKHO1	NM_016274	Up in HRG treated	0.0014077	901.243	1.51902	5.96904	5.82181	5.95629	6.30193	6.47425	6.78039
8088264	IL17RD	NM_017563	Up in HRG treated	0.00116835	841.854	1.51811	6.00117	6.03204	6.26302	6.75955	6.64088	6.70263
8065011	LIN28A	NM_024674	Up in HRG treated	0.00151808	927.342	1.5181	6.14478	5.99007	5.78765	6.74247	6.68929	6.29753
7993167	ATF7IP2	NM_024997	Up in HRG treated	0.00139368	897.936	1.51807	6.49501	6.65234	6.16038	7.16219	6.98215	6.97011
7901054	PLK3	NM_004073	Up in HRG treated	0.00142276	905.022	1.51653	4.96736	5.35293	5.4328	5.77334	5.74571	6.03636
7976560	BDKRB2	NM_000623	Up in HRG treated	0.00119498	850.106	1.51649	6.01591	6.12818	6.15086	6.73531	6.79375	6.5681
7927146	CSGALNACT2	NM_018590	Up in HRG treated	0.00142417	905.268	1.51606	8.50099	8.27588	8.19579	8.75692	9.01395	9.00276
8147262	OTUD6B	NM_016023	Up in HRG treated	0.00131273	877.635	1.51584	9.30834	9.31671	9.04706	9.80612	9.92718	9.73915
7980537	STON2	NM_033104	Up in HRG treated	0.00130677	876.045	1.51562	4.91064	4.81518	4.91467	5.61469	5.61357	5.21194
7916843	GNG12	NM_018841	Up in HRG treated	0.00121951	856.414	1.51451	9.73415	9.68706	9.51624	10.2715	10.1805	10.282
8062034	TP53INP2	NM_021202	Up in HRG treated	0.00127033	866.934	1.51437	7.27395	7.23907	7.33069	7.79692	7.78225	8.06068
8141241	SMURF1	NM_020429	Up in HRG treated	0.0012486	862.585	1.51414	7.90958	7.97063	7.82859	8.45054	8.50023	8.55352
8128956	FYN	NM_002037	Up in HRG treated	0.00118832	848.165	1.51338	5.15126	5.06255	5.16968	5.80702	5.62192	5.74787
7954559	PPFIBP1	NM_003622	Up in HRG treated	0.00138352	895.266	1.51316	7.78635	7.65887	7.58109	8.13787	8.29067	8.39046
7910416	URB2	NM_014777	Up in HRG treated	0.00125771	864.149	1.51267	8.189	8.154	8.02122	8.6911	8.70471	8.75969
7925500	CHML	NM_001821	Up in HRG treated	0.00142732	906.082	1.51245	8.65141	8.50981	8.32924	8.9849	9.04059	9.25564
8018494	TRIM47	NM_033452	Up in HRG treated	0.00123318	859.236	1.51216	7.20897	7.38917	7.41599	8.0206	7.85874	7.92461
7939365	FJX1	NM_014344	Up in HRG treated	0.00150091	923.395	1.51194	8.52005	8.66721	8.23315	8.99559	9.00722	9.20681
7983350	EIF3J	NM_003758	Up in HRG treated	0.00135758	888.847	1.51175	9.35219	9.28324	9.12226	9.7452	9.89324	9.90791
8041508	QPCT	NM_012413	Up in HRG treated	0.00192178	1011.79	1.51169	5.38424	5.16503	5.08756	5.64445	5.5457	6.23518
8122365	GPR126	NM_020455	Up in HRG treated	0.00131693	878.922	1.51151	9.11208	9.05397	8.85533	9.55196	9.54367	9.71372
7938485	MICAL2	NM_014632	Up in HRG treated	0.0012083	853.457	1.51149	6.66178	6.63578	6.77725	7.36529	7.20433	7.29311
8040587	EFR3B	NM_014971	Up in HRG treated	0.00127138	867.387	1.50937	6.04657	6.13316	6.05189	6.77469	6.6624	6.57636
7962183	AK4	NM_001005353	Up in HRG treated	0.00127558	868.687	1.50921	9.37512	9.33824	9.38213	9.92426	9.91021	10.0424
8144758	ZDHHC2	NM_016353	Up in HRG treated	0.00143152	907.707	1.50891	5.5814	5.5689	5.86122	6.14638	6.1355	6.51015
8142687	GPR37	NM_005302	Up in HRG treated	0.00126577	865.482	1.50863	6.71947	6.76973	6.71485	7.37199	7.26853	7.34324
7965486	CCDC41	NM_016122	Up in HRG treated	0.00147463	916.341	1.50846	6.23181	6.24275	5.94871	6.67195	6.91143	6.61913
8054930	MKI67IP	NM_032390	Up in HRG treated	0.00155348	936.157	1.50706	9.77934	9.64333	9.31953	10.1064	10.1305	10.2805
8054395	UXS1	NM_025076	Up in HRG treated	0.0013327	883.363	1.50669	8.40158	8.32416	8.17483	8.90722	8.82871	8.93879
8015133	KRT23	NM_015515	Up in HRG treated	0.00135373	887.73	1.50643	11.0935	11.1753	10.9523	11.6876	11.5497	11.7572
7932796	SVIL	NM_021738	Up in HRG treated	0.00134567	885.804	1.50615	7.2457	7.15382	7.15044	7.69216	7.81792	7.81248
8127544	EEF1A1	NM_001402	Up in HRG treated	0.00136144	889.595	1.50507	7.34512	7.31207	7.12961	7.93208	7.7276	7.8966
8059708	SNORA75	NR_002921	Up in HRG treated	0.00172904	972.411	1.50466	6.07821	6.1804	5.70662	6.46764	6.78138	6.48451
8141206	BAIAP2L1	NM_018842	Up in HRG treated	0.00130922	876.545	1.50405	9.67306	9.69383	9.70574	10.2716	10.2538	10.3138
8044686	ACTR3	NM_005721	Up in HRG treated	0.0014939	921.195	1.50285	11.0469	10.9271	10.7024	11.4361	11.5229	11.4805
8052331	PNPT1	NM_033109	Up in HRG treated	0.0014932	920.707	1.50212	8.81112	8.79184	8.54364	9.32029	9.39926	9.18806
7973813	AP4S1	NM_007077	Up in HRG treated	0.00143608	908.599	1.50212	6.21007	6.25479	6.02943	6.70164	6.73442	6.81923
8104079	FAT1	NM_005245	Up in HRG treated	0.00135548	888.059	1.50035	5.61158	5.63481	5.65461	6.23262	6.20052	6.22377
8041149	WDR43	NM_015131	Up in HRG treated	0.00162707	952.594	1.50008	9.5245	9.52476	9.27019	9.88057	10.1803	10.0137
8055143	LOC440905	BC144438	Up in HRG treated	0.00164809	957.875	1.49996	4.72607	4.73779	4.38619	5.09959	5.35352	5.1517
8122440	LTV1	NM_032860	Up in HRG treated	0.00161375	948.85	1.49908	9.08048	8.95182	8.68391	9.43306	9.58917	9.4462
8114845	PRELID2	NM_182960	Up in HRG treated	0.00140875	901.576	1.49894	7.08587	6.96842	6.91613	7.57372	7.55258	7.59596
7994572	RUNDC2C	NR_002939	Up in HRG treated	0.00180649	988.694	1.49862	5.75871	5.43368	5.2027	6.23074	5.93992	5.97533
7961532	ARHGDIB	NM_001175	Up in HRG treated	0.00144029	909.147	1.49805	6.75633	6.68489	6.87775	7.46155	7.15681	7.44988
7978923	C14orf138	NM_024558	Up in HRG treated	0.00183628	993.627	1.49763	7.62237	7.46499	7.02003	7.92739	7.99647	7.93156
7940259	MS4A7	NM_021201	Up in HRG treated	0.00143538	908.358	1.4975	4.70784	4.86273	4.81196	5.36171	5.35632	5.41216
8077353	TRNT1	NM_182916	Up in HRG treated	0.00173991	974.97	1.49621	7.57815	7.67336	7.28626	7.9792	8.23944	8.06308
8161701	TMEM2	NM_013390	Up in HRG treated	0.00174972	976.757	1.49595	7.97189	7.8816	7.77541	8.2598	8.41602	8.69626
8178264	B3GALT4	NM_003782	Down in HRG treated	0.000718741	708.742	-1.49524	6.62823	6.64002	6.90202	6.19358	6.11467	6.1209
8118655	B3GALT4	NM_003782	Down in HRG treated	0.000719092	708.807	-1.49524	6.62823	6.64002	6.90202	6.19358	6.11467	6.1209
8179555	B3GALT4	NM_003782	Down in HRG treated	0.000720493	709.187	-1.49524	6.62823	6.64002	6.90202	6.19358	6.11467	6.1209
8020308	C18orf1	NM_181481	Down in HRG treated	0.0007254	710.588	-1.49537	7.42048	7.32121	7.45124	6.71415	6.8983	6.83897
7907893	MR1	NM_001531	Down in HRG treated	0.0008067	737.956	-1.49538	9.35524	9.3032	9.25285	8.77284	8.69344	8.70347
7954104	ATF7IP	NM_018179	Down in HRG treated	0.00102012	802.787	-1.49588	9.57105	9.34511	9.20058	8.83496	8.90643	8.63238
7966810	KSR2	NM_173598	Down in HRG treated	0.000833333	745.069	-1.49654	6.08529	5.70612	5.86829	5.37564	5.18913	5.35005
7994981	ORAI3	NM_152288	Down in HRG treated	0.000728553	711.912	-1.49713	8.31879	8.40408	8.48531	7.90236	7.74144	7.81779
8176174	MPP1	NM_002436	Down in HRG treated	0.000628329	676.008	-1.49763	7.68725	7.7264	7.99391	7.17123	7.12078	7.36751
8072436	INPP5J	NM_001002837	Down in HRG treated	0.000770956	726.6	-1.49796	7.26248	7.19849	7.17071	6.47216	6.79886	6.61167
8141872	NAPEPLD	NM_001122838	Down in HRG treated	0.000871881	759.354	-1.49808	6.96729	6.85226	6.78488	6.36399	6.27674	6.21437
8170179	VGLL1	NM_016267	Down in HRG treated	0.000691758	698.85	-1.49812	8.01646	8.13621	8.27209	7.53866	7.28914	7.84751
7956242	COQ10A	NM_144576	Down in HRG treated	0.000647253	682.09	-1.50017	7.14212	7.04819	7.37877	6.60939	6.63609	6.56821
8047565	FAM117B	NM_173511	Down in HRG treated	0.000717339	708.388	-1.50267	7.32511	7.21006	7.24652	6.66364	6.71752	6.63794
8015868	MPP2	NM_005374	Down in HRG treated	0.000736964	715.732	-1.50293	6.42809	6.35205	6.46195	5.93215	5.82639	5.72023
7960654	ING4	NM_016162	Down in HRG treated	0.000627979	675.6	-1.50305	8.01227	8.14634	8.24128	7.55403	7.39992	7.68227
7916898	DEPDC1	NM_001114120	Down in HRG treated	0.00108459	818.52	-1.50378	8.93005	9.04574	8.6663	8.49275	8.3554	8.02816
7944049	SIDT2	NM_001040455	Down in HRG treated	0.000649706	683.01	-1.50395	9.88683	9.8204	9.93142	9.32664	9.18882	9.35693
8116932	PHACTR1	NM_030948	Down in HRG treated	0.000830179	744.211	-1.50395	8.54505	8.46682	8.56297	8.14088	7.92581	7.74189
8116012	MXD3	NM_031300	Down in HRG treated	0.00083894	747.728	-1.50408	7.98326	7.92178	7.85391	7.45716	7.39832	7.13682
7963590	CSAD	NM_015989	Down in HRG treated	0.000663373	687.523	-1.50425	8.81615	8.83241	8.85453	8.26475	8.24372	8.22748
8124540	HIST1H2AM	NM_003514	Down in HRG treated	0.000958789	785.13	-1.50439	7.24617	7.12908	6.86011	6.65985	6.34284	6.46512
8000543	CLN3	NM_000086	Down in HRG treated	0.00061326	670.138	-1.50447	9.37974	9.57588	9.66689	8.97964	8.84598	9.02912
8154059	SMARCA2	NM_003070	Down in HRG treated	0.00091113	771.307	-1.5046	8.13992	7.96419	7.77141	7.46638	7.37139	7.26961
7904469	SRGAP2	NM_015326	Down in HRG treated	0.000795486	735.329	-1.50494	10.4343	10.2736	10.3245	9.89336	9.79855	9.57137
7975815	TTLL5	NM_015072	Down in HRG treated	0.00072575	711.208	-1.50633	10.223	10.111	10.0963	9.57134	9.6031	9.48275
8009476	MAP2K6	NM_002758	Down in HRG treated	0.000747126	719.325	-1.50633	6.46702	6.43281	6.51139	6.06596	5.81072	5.76142
8170803	TMEM187	NM_003492	Down in HRG treated	0.000736964	715.5	-1.50636	6.74935	6.76267	6.79521	6.35936	6.1105	6.06416
7982663	BUB1B	NM_001211	Down in HRG treated	0.000775161	727.892	-1.50642	9.84006	9.78893	9.78431	9.33909	9.27874	9.0221
8056022	CCDC148	NM_138803	Down in HRG treated	0.000823521	742.679	-1.5066	5.46892	5.12105	5.0485	4.61224	4.61359	4.63876
8082350	MCM2	NM_004526	Down in HRG treated	0.000602047	665.736	-1.5069	9.06714	9.21364	9.24895	8.56396	8.60335	8.58766
8157949	RALGPS1	NM_014636	Down in HRG treated	0.000688253	697.746	-1.50693	7.25619	7.28658	7.32717	6.74362	6.76771	6.58376
7981051	SERPINA10	NM_016186	Down in HRG treated	0.000829829	744.106	-1.50701	6.7715	6.73761	6.62488	6.2844	6.044	6.03053
8171435	PIR	NM_003662	Down in HRG treated	0.000623423	673.594	-1.50747	8.01623	8.01307	7.95547	7.34072	7.31997	7.54769
8127051	TRAM2	NM_012288	Down in HRG treated	0.000690006	698.088	-1.50766	10.3068	10.2989	10.2934	9.78494	9.73447	9.60276
8162502	FBP1	NM_000507	Down in HRG treated	0.000610106	668.771	-1.50769	10.4003	10.4198	10.5251	9.89644	9.69877	9.97296
8098916	TMEM129	NM_001127266	Down in HRG treated	0.000672133	691.456	-1.50773	8.20966	8.17878	8.17803	7.60352	7.65932	7.52649
8154135	SLC1A1	NM_004170	Down in HRG treated	0.000643047	680.829	-1.50841	6.6871	6.69005	6.61771	6.12493	5.94891	6.14194
8043114	TCF7L1	NM_031283	Down in HRG treated	0.000633235	677.802	-1.5087	8.62271	8.71725	8.68126	8.12779	8.0779	8.03561
7936777	NSMCE4A	NM_017615	Down in HRG treated	0.000665826	688.496	-1.50877	8.97664	8.91264	8.95963	8.41654	8.36487	8.28737
7913682	HMGCL	NM_000191	Down in HRG treated	0.000714886	707.749	-1.50924	7.83648	7.98943	7.80584	7.37089	7.28322	7.19618
7905283	ANXA9	NM_003568	Down in HRG treated	0.000582422	656.388	-1.50946	10.9811	10.9964	11.0953	10.4463	10.3563	10.4881
7919984	SELENBP1	NM_003944	Down in HRG treated	0.000593636	662.483	-1.50957	9.01042	9.41986	9.48126	8.76453	8.68845	8.67614
8092523	EHHADH	NM_001966	Down in HRG treated	0.000854009	753.006	-1.5101	8.48792	8.44629	8.39642	8.07728	7.86025	7.60918
8043583	LOC285033	AK057419	Down in HRG treated	0.000917438	772.996	-1.51146	5.76744	5.68962	5.77595	5.40437	5.25556	4.78524
8084917	LOC440993	AK128346	Down in HRG treated	0.000832983	744.938	-1.51155	6.50927	6.48369	6.37524	5.91321	6.12206	5.54485
8007446	IFI35	NM_005533	Down in HRG treated	0.000661971	686.351	-1.51252	8.98928	9.27818	9.117	8.63906	8.51512	8.43943
8165808	XG	NM_001141919	Down in HRG treated	0.000586978	659.85	-1.5127	10.2515	10.2123	10.1752	9.61593	9.56515	9.66653
8092169	TNFSF10	NM_003810	Down in HRG treated	0.000819316	741.798	-1.51319	10.0887	10.1784	9.87154	9.47885	9.63493	9.23207
7991323	PEX11A	NM_003847	Down in HRG treated	0.000622372	673.183	-1.5132	6.68591	6.59807	6.96064	6.31097	6.03051	6.11034
7930818	ENO4	ENST00000341276	Down in HRG treated	0.000606953	668.17	-1.51384	6.2261	6.4017	6.20472	5.51842	5.73161	5.78784
8156393	SUSD3	NM_145006	Down in HRG treated	0.000649706	682.736	-1.51397	7.1636	7.13049	7.00952	6.53618	6.50472	6.4677
8117476	BTN3A3	NM_006994	Down in HRG treated	0.00058873	660.797	-1.51441	5.25663	5.25183	5.25693	4.65862	4.67059	4.63992
8142096	ATXN7L1	NM_020725	Down in HRG treated	0.000771306	726.806	-1.51442	8.23972	8.22811	8.01863	7.6758	7.63475	7.3796
8167314	TBC1D25	NM_002536	Down in HRG treated	0.000586627	659.069	-1.51482	8.17584	8.05117	8.14353	7.56337	7.40992	7.5998
7950473	ARRB1	NM_004041	Down in HRG treated	0.000578217	654.665	-1.51488	10.2036	10.3151	10.298	9.68034	9.71971	9.61905
8064302	PCMTD2	NM_018257	Down in HRG treated	0.000695613	701.052	-1.51498	9.67393	9.71099	9.49271	9.06529	9.06464	8.94979
7943620	ATM	NM_000051	Down in HRG treated	0.000770956	726.665	-1.51547	9.24117	9.10182	8.90175	8.58034	8.47337	8.39174
8009526	SSTR2	NM_001050	Down in HRG treated	0.000512686	627.058	-1.51586	6.42966	6.38331	6.54664	5.80383	5.8852	5.87017
8094638	WDR19	NM_025132	Down in HRG treated	0.000664424	688.008	-1.516	7.45484	7.40796	7.31266	6.88282	6.75448	6.73734
8053200	DQX1	NM_133637	Down in HRG treated	0.00051584	629.106	-1.51647	5.63622	5.80167	6.18902	5.20311	5.28671	5.33495
8102587	C4orf31	NM_024574	Down in HRG treated	0.000747827	719.797	-1.51674	5.80818	5.74405	5.54055	5.23931	5.05673	4.99382
7964602	LRIG3	NM_153377	Down in HRG treated	0.00060485	667.029	-1.51688	10.1221	10.1011	10.0112	9.52589	9.41872	9.48646
8046333	CYBRD1	NM_024843	Down in HRG treated	0.000523199	631.779	-1.51708	11.0741	11.0633	11.145	10.4902	10.4149	10.5734
7909422	MIR205	NR_029622	Down in HRG treated	0.000579268	654.886	-1.51713	6.00494	5.92901	6.09225	5.44163	5.49631	5.28422
8173869	POF1B	NM_024921	Down in HRG treated	0.000734861	714.58	-1.51729	6.29677	6.15399	5.94257	5.59049	5.50738	5.49097
7905754	ATP8B2	NM_020452	Down in HRG treated	0.000586277	658.607	-1.51732	8.45555	8.53568	8.48445	7.96174	7.89192	7.81744
8003922	MED11	NM_001001683	Down in HRG treated	0.000571909	652.308	-1.51753	8.00171	8.15305	8.10605	7.50284	7.24637	7.70643
7969613	GPC6	NM_005708	Down in HRG treated	0.000535814	637.463	-1.51883	9.23524	9.28715	9.24437	8.68712	8.5221	8.74867
8118915	ZNF76	NM_003427	Down in HRG treated	0.000576465	653.843	-1.51925	8.09762	8.13859	8.09354	7.55991	7.52776	7.43199
7911329	SEPT14	ENST00000388975	Down in HRG treated	0.000968951	787.555	-1.5197	8.98965	8.84569	8.53184	8.29063	8.44107	7.82411
8173531	HDAC8	NM_018486	Down in HRG treated	0.000543524	641.032	-1.51975	8.47146	8.41661	8.4542	7.87496	7.72803	7.92777
8152715	KLHL38	NM_001081675	Down in HRG treated	0.00051584	628.827	-1.52001	5.46783	5.35962	5.49426	4.80624	4.86952	4.83371
7920082	RORC	NM_005060	Down in HRG treated	0.000573311	653.095	-1.5203	7.88164	7.73574	7.80791	7.28746	7.12665	7.1981
8122327	CCDC28A	NM_015439	Down in HRG treated	0.000504275	623.74	-1.52066	5.90549	5.81944	6.01636	5.29221	5.37859	5.25641
8117583	HIST1H2AI	NM_003509	Down in HRG treated	0.00058908	661.149	-1.52097	9.75473	9.64037	9.70917	9.25462	8.88878	9.1459
8140668	SEMA3A	NM_006080	Down in HRG treated	0.000658116	685.164	-1.52134	5.90496	5.78167	5.58371	5.10535	5.23674	5.11221
8144931	ATP6V1B2	NM_001693	Down in HRG treated	0.000541071	639.661	-1.52249	11.4697	11.4678	11.4902	10.9586	10.8167	10.8331
8072687	MCM5	NM_006739	Down in HRG treated	0.000590482	661.885	-1.52255	8.6013	8.7045	8.58537	8.06135	8.13224	7.87811
8016739	TOB1	NM_005749	Down in HRG treated	0.000638492	679.715	-1.52263	11.8469	11.8053	11.6409	11.2464	11.1649	11.0621
7976000	ADCK1	NM_020421	Down in HRG treated	0.000550883	643.213	-1.52265	7.44272	7.58326	7.40876	6.81218	6.9427	6.86011
8061129	C20orf72	BC016869	Down in HRG treated	0.000562798	648.396	-1.52376	9.73931	9.91453	9.77592	9.31394	9.17415	9.11877
8046048	CSRNP3	NM_001172173	Down in HRG treated	0.000589781	661.546	-1.52393	5.79037	5.66577	5.75062	5.30767	5.023	5.0527
7924119	INTS7	NM_015434	Down in HRG treated	0.000626227	675	-1.52468	9.73029	9.66325	9.58019	9.17877	9.09667	8.87276
7985016	SNX33	NM_153271	Down in HRG treated	0.000477292	612.826	-1.52559	7.72444	7.54943	7.70677	7.00776	7.08629	7.05848
8117140	CDKAL1	NM_017774	Down in HRG treated	0.000574012	653.272	-1.5261	8.76882	8.8006	8.70891	8.21258	8.25021	7.98598
8090988	CEP70	NM_024491	Down in HRG treated	0.000601346	665.403	-1.52633	9.41502	9.29987	9.11043	8.64317	8.75578	8.59616
8138602	DFNA5	NM_004403	Down in HRG treated	0.000507429	624.839	-1.52673	6.09992	6.29784	6.18307	5.61459	5.44945	5.68545
8117435	BTN3A2	NM_007047	Down in HRG treated	0.000786025	731.707	-1.5269	5.85604	6.09655	5.53891	5.35237	5.18336	5.12396
8124537	HIST1H3J	NM_003535	Down in HRG treated	0.000584174	657.744	-1.52758	7.5652	7.18124	7.5101	7.05963	6.49053	6.87263
8112596	ANKRA2	NM_023039	Down in HRG treated	0.000613611	670.545	-1.52838	6.72716	6.66009	6.44373	6.09312	5.8628	6.03905
8125360	PBX2	NM_002586	Down in HRG treated	0.000498318	621.699	-1.52867	9.16496	9.20031	9.10466	8.53543	8.51812	8.57956
8056572	SPC25	NM_020675	Down in HRG treated	0.000612209	669.445	-1.52901	8.24097	8.3707	8.08342	7.7119	7.63073	7.51466
7902290	CTH	NM_001902	Down in HRG treated	0.000534763	636.484	-1.52902	6.48179	6.40992	6.29328	5.80874	5.72769	5.81074
8142087	ATXN7L1	NM_020725	Down in HRG treated	0.0005642	649.073	-1.52937	6.78929	6.607	6.58342	6.0756	6.18281	5.88249
7957673	C12orf55	ENST00000298953	Down in HRG treated	0.000528455	634.006	-1.52943	6.44722	6.21624	6.2319	5.66613	5.70608	5.68416
8038725	KLK10	NM_002776	Down in HRG treated	0.000429983	586.941	-1.53095	7.23192	7.44122	7.44366	6.68759	6.74341	6.84251
7916570	OMA1	NM_145243	Down in HRG treated	0.000683347	695.467	-1.53153	8.13881	7.88545	7.74552	7.42829	7.38336	7.11322
8060897	PLCB4	NM_001172646	Down in HRG treated	0.000528455	634.401	-1.53187	9.17819	9.20359	8.94391	8.45318	8.49745	8.52918
7974229	KLHDC2	NM_014315	Down in HRG treated	0.00047554	611.859	-1.53226	9.95688	9.88617	9.80852	9.30679	9.17335	9.32445
7960340	FOXM1	NM_202002	Down in HRG treated	0.000513036	627.139	-1.53274	9.83871	9.82054	9.74891	9.22894	9.27006	9.06083
8167912	KLF8	NM_007250	Down in HRG treated	0.000471334	610.113	-1.53311	8.34628	8.43231	8.32856	7.74148	7.81137	7.70491
8068478	CHAF1B	NM_005441	Down in HRG treated	0.000482198	615.578	-1.53356	9.19357	9.2501	9.24499	8.63569	8.71965	8.48267
8034122	SPC24	NM_182513	Down in HRG treated	0.000535114	636.654	-1.53387	8.17007	8.18138	8.07459	7.67026	7.42453	7.47971
7999553	CPPED1	NM_018340	Down in HRG treated	0.000422274	582.461	-1.53483	8.05251	8.07655	8.13028	7.42683	7.50703	7.47123
8143850	CDK5	NM_004935	Down in HRG treated	0.00046783	608.377	-1.53509	8.44328	8.59001	8.89207	8.19926	7.73261	8.13853
7961580	LMO3	NM_018640	Down in HRG treated	0.000434889	590.22	-1.53523	7.91563	7.91671	7.95577	7.34837	7.11503	7.46934
7973545	DCAF11	NM_025230	Down in HRG treated	0.000431735	587.899	-1.53569	8.11339	8.17563	8.17056	7.54331	7.55979	7.49983
7987815	PLA2G4F	NM_213600	Down in HRG treated	0.000513036	627.189	-1.53609	6.86188	7.02329	6.89187	6.3816	6.41555	6.1221
7989661	OAZ2	NM_002537	Down in HRG treated	0.000448556	596.544	-1.53618	8.72544	8.59967	8.57163	8.01116	7.88969	8.13786
8142697	POT1	NM_015450	Down in HRG treated	0.000673886	692.03	-1.53633	7.81589	7.69357	7.32967	7.32241	6.86386	6.79439
8008372	EPN3	NM_017957	Down in HRG treated	0.000496215	621.162	-1.53692	8.77292	8.71047	8.73444	8.26037	8.13801	7.95931
8087669	NPRL2	NM_006545	Down in HRG treated	0.000448907	596.833	-1.53712	8.1997	8.09923	8.24771	7.70692	7.40666	7.57236
7924499	TLR5	NM_003268	Down in HRG treated	0.000655663	684.623	-1.5382	7.0761	7.06092	6.76435	6.52835	6.41884	6.09046
7905299	PRUNE	NM_021222	Down in HRG treated	0.000460471	603.218	-1.5385	9.17114	9.07849	9.28999	8.70557	8.52999	8.43948
8026687	OCEL1	NM_024578	Down in HRG treated	0.000422624	583.032	-1.53888	7.50633	7.48426	7.4921	6.92042	6.72717	6.96945
7956097	SUOX	NM_000456	Down in HRG treated	0.000470283	609.939	-1.53935	9.35493	9.27805	9.40324	8.90136	8.72337	8.54454
8066074	DSN1	NM_001145316	Down in HRG treated	0.000481847	615.204	-1.53942	10.4957	10.4457	10.4623	9.99756	9.84441	9.69456
7929511	ENTPD1	NM_001776	Down in HRG treated	0.000477993	613.411	-1.53989	6.46255	6.8002	6.61039	6.11542	6.01533	5.87392
7955078	PFKM	NM_001166686	Down in HRG treated	0.000394589	568.341	-1.53989	9.24365	9.344	9.37454	8.71076	8.55356	8.82938
8013671	SPAG5	NM_006461	Down in HRG treated	0.000458719	602.172	-1.54009	10.0355	10.1399	10.0907	9.55945	9.5074	9.33022
7999754	XYLT1	NM_022166	Down in HRG treated	0.000375666	559.578	-1.54036	7.35437	7.15547	7.44552	6.66732	6.69062	6.72761
8019857	NDC80	NM_006101	Down in HRG treated	0.000553336	644.137	-1.54055	8.64466	8.60787	8.39544	8.00177	8.06659	7.70926
7987454	BMF	NM_001003940	Down in HRG treated	0.000406504	574.941	-1.54156	6.47192	6.50549	6.57106	5.94425	5.85769	5.87336
8072170	KREMEN1	NM_032045	Down in HRG treated	0.000388632	565.06	-1.54179	8.96149	8.88731	9.0699	8.36835	8.25522	8.42131
8040211	KLF11	NM_003597	Down in HRG treated	0.000482548	616.227	-1.54309	7.83926	7.94116	7.74156	7.21219	7.38454	7.04779
7952707	PRDM10	NM_020228	Down in HRG treated	0.000399495	570.35	-1.54323	7.74825	7.78021	7.77325	7.05529	7.2246	7.14395
8154416	C9orf93	AY422473	Down in HRG treated	0.000599593	664.752	-1.54329	5.65055	5.39311	5.01084	4.63752	4.83181	4.70715
7977803	RBM23	NM_001077351	Down in HRG treated	0.000413863	578.821	-1.5439	9.58933	9.70739	9.80858	9.20476	8.98078	9.04001
7930148	SFXN2	NM_178858	Down in HRG treated	0.000387581	564.758	-1.54408	10.3561	10.3315	10.433	9.78143	9.73735	9.72159
7941843	SSH3	NM_017857	Down in HRG treated	0.000455565	600.904	-1.54488	9.6387	9.5944	9.46365	8.98046	9.01394	8.81986
8162759	TBC1D2	NM_018421	Down in HRG treated	0.00037882	561.079	-1.54565	7.75763	7.56092	7.7645	7.10145	6.96644	7.13051
8052934	MCEE	NM_032601	Down in HRG treated	0.000464676	606.29	-1.54651	7.10755	6.90608	6.70192	6.26397	6.17892	6.38562
8087447	MST1	NM_020998	Down in HRG treated	0.000372862	558.484	-1.54677	6.40606	6.03293	6.68414	5.69631	5.64974	5.8893
7909768	SPATA17	NM_138796	Down in HRG treated	0.000471685	610.464	-1.54711	5.85348	5.80873	5.58151	5.17101	5.15034	5.03363
8167774	RIBC1	NM_001031745	Down in HRG treated	0.000355691	549.577	-1.54758	6.71347	6.68379	6.75838	6.06913	6.10236	6.0941
7903742	GSTM4	NM_000850	Down in HRG treated	0.00037111	557.618	-1.5476	8.81942	8.97885	8.98869	8.35749	8.17386	8.36552
8083221	PBX2	NM_002586	Down in HRG treated	0.000400547	570.942	-1.54838	9.2885	9.30704	9.17915	8.60618	8.62506	8.65118
8058509	PLEKHM3	NM_001080475	Down in HRG treated	0.000520395	631.056	-1.54868	5.44684	5.36211	4.99984	4.60722	4.6899	4.61854
8164766	C9orf98	NM_152572	Down in HRG treated	0.000378119	560.754	-1.54984	6.5246	6.31359	6.43658	5.81554	5.74539	5.81747
7942417	ARHGEF17	NM_014786	Down in HRG treated	0.000375666	559.848	-1.55085	8.37606	8.38052	8.35517	7.76273	7.76259	7.68726
7938951	ANO5	NM_213599	Down in HRG treated	0.000491309	619.655	-1.55089	7.26358	7.20971	6.95782	6.6476	6.50578	6.37845
7950899	RAB38	NM_022337	Down in HRG treated	0.000391786	567.372	-1.55092	9.22003	9.10351	9.23041	8.64821	8.53531	8.47106
8008802	GDPD1	NM_182569	Down in HRG treated	0.000401248	571.895	-1.55094	6.3665	6.10092	6.14079	5.57966	5.59071	5.53841
8146336	KIAA0146	AK301677	Down in HRG treated	0.000370409	556.859	-1.55154	9.11204	9.00224	8.98838	8.44857	8.33186	8.42114
8085054	SEPT14	ENST00000388975	Down in HRG treated	0.000698767	702.379	-1.55219	8.65626	8.28284	7.81869	7.75794	7.8762	7.22074
8110670	SEPT14	ENST00000388975	Down in HRG treated	0.000706826	704.913	-1.55219	8.65626	8.28284	7.81869	7.75794	7.8762	7.22074
7896742	SEPT14	ENST00000388975	Down in HRG treated	0.000721895	709.773	-1.55219	8.65626	8.28284	7.81869	7.75794	7.8762	7.22074
7945342	SEPT14	ENST00000388975	Down in HRG treated	0.000724348	710.285	-1.55219	8.65626	8.28284	7.81869	7.75794	7.8762	7.22074
7911347	SEPT14	ENST00000388975	Down in HRG treated	0.000729955	712.93	-1.55219	8.65626	8.28284	7.81869	7.75794	7.8762	7.22074
8137666	SEPT14	ENST00000388975	Down in HRG treated	0.000735212	714.757	-1.55219	8.65626	8.28284	7.81869	7.75794	7.8762	7.22074
8148964	SEPT14	ENST00000388975	Down in HRG treated	0.000743973	718.469	-1.55219	8.65626	8.28284	7.81869	7.75794	7.8762	7.22074
8031990	SEPT14	ENST00000388975	Down in HRG treated	0.000751682	720.608	-1.55219	8.65626	8.28284	7.81869	7.75794	7.8762	7.22074
8113691	DTWD2	NM_173666	Down in HRG treated	0.000355691	549.452	-1.5528	8.81809	8.85622	8.80043	8.14	8.22441	8.20571
8017262	BRIP1	NM_032043	Down in HRG treated	0.000549832	643.046	-1.55392	9.18487	9.12715	8.77111	8.44089	8.57284	8.16166
7955019	ARID2	NM_152641	Down in HRG treated	0.000391435	566.774	-1.55411	10.0307	9.90275	9.89589	9.37823	9.31914	9.2237
8108301	KIF20A	NM_005733	Down in HRG treated	0.000552635	643.837	-1.5545	10.1551	10.0975	10.0693	9.80533	9.4816	9.12562
8044450	ZC3H6	NM_198581	Down in HRG treated	0.000375315	559.025	-1.55566	7.49545	7.35416	7.37709	6.85646	6.72925	6.7284
8058570	C2orf67	NM_152519	Down in HRG treated	0.00039494	568.622	-1.55592	6.06486	5.67465	5.69437	5.13817	5.15433	5.22807
8116445	FLT4	NM_182925	Down in HRG treated	0.00037882	561.055	-1.55678	6.97597	6.95456	6.72874	6.21726	6.08201	6.44431
8173261	ZC4H2	NM_001178032	Down in HRG treated	0.000301023	516.413	-1.55749	6.99464	6.96554	7.2259	6.38159	6.3844	6.50243
8128867	CDK19	NM_015076	Down in HRG treated	0.000381974	561.929	-1.55793	7.83289	7.75733	7.68053	7.22527	7.11707	7.00951
8109161	ARHGEF37	NM_001001669	Down in HRG treated	0.000328708	534.149	-1.55844	7.91405	7.99395	7.95383	7.38081	7.29319	7.26753
8078147	BTD	NM_000060	Down in HRG treated	0.000313639	523.273	-1.55953	8.03187	8.09705	8.14021	7.48716	7.3106	7.54803
7935968	LDB1	NM_003893	Down in HRG treated	0.000324853	531.084	-1.55977	11.2869	11.3617	11.3361	10.7329	10.6983	10.6295
8043666	CNNM3	NM_017623	Down in HRG treated	0.0003627	552.771	-1.55994	7.78245	7.80716	7.80252	7.31341	7.11353	7.04073
8164464	ZER1	NM_006336	Down in HRG treated	0.000341674	540.361	-1.56049	8.85032	8.91736	8.76175	8.18665	8.21474	8.20203
8131195	AMZ1	NM_133463	Down in HRG treated	0.000309784	521.754	-1.56188	9.19158	9.19268	9.1839	8.54644	8.50761	8.58426
8096385	HERC3	NM_014606	Down in HRG treated	0.000313639	524.02	-1.56314	7.67266	7.76688	7.71144	7.11973	6.98583	7.11209
8123658	SLC22A23	NM_015482	Down in HRG treated	0.000333964	536.437	-1.56314	8.7011	8.62174	8.66575	8.111	7.95718	7.98707
7955217	SPATS2	NM_023071	Down in HRG treated	0.000324152	530.389	-1.56372	9.92785	9.88294	9.83617	9.2632	9.21666	9.23216
8022009	METTL4	NM_022840	Down in HRG treated	0.000356742	550.141	-1.56424	9.10153	8.92524	8.90994	8.42925	8.34827	8.2228
7958761	ACAD10	NM_001136538	Down in HRG treated	0.000301023	516.665	-1.56523	8.58938	8.52301	8.47374	7.87852	7.8187	7.94978
8157308	C9orf43	BC026884	Down in HRG treated	0.000382324	562.048	-1.56527	6.64546	6.72667	6.42589	6.01553	5.94428	5.89897
8151684	MMP16	ENST00000286614	Down in HRG treated	0.000579969	655.21	-1.56529	6.13368	5.7164	5.20207	5.35348	5.08493	4.67446
8132218	BBS9	NM_198428	Down in HRG treated	0.000342024	540.762	-1.56697	8.37364	8.35109	8.1052	7.58509	7.62501	7.67589
7912537	DHRS3	NM_004753	Down in HRG treated	0.000306981	520.573	-1.56715	7.66697	7.55448	7.76628	7.09427	7.02313	6.9259
8143499	TRPV6	NM_018646	Down in HRG treated	0.000313288	522.803	-1.56726	8.73115	8.94053	8.69534	8.08096	8.11647	8.22485
8052418	PUS10	NM_144709	Down in HRG treated	0.000349383	546.166	-1.5679	6.2826	6.00933	6.07597	5.64907	5.4381	5.33423
8127031	MCM3	NM_002388	Down in HRG treated	0.000315391	524.86	-1.56837	10.2703	10.3534	10.3638	9.80188	9.696	9.54181
7905918	EFNA3	NM_004952	Down in HRG treated	0.000347281	545.193	-1.56984	9.44847	9.6196	9.5134	9.0623	8.89363	8.6737
7993713	IQCK	NM_153208	Down in HRG treated	0.000320297	528.537	-1.57044	8.19916	8.11114	7.9821	7.53022	7.34272	7.46596
8044080	SLC9A2	NM_003048	Down in HRG treated	0.000324152	530.341	-1.57048	9.77372	9.64642	9.59313	9.14739	8.97671	8.93554
7984405	C15orf61	NM_001143936	Down in HRG treated	0.000321349	529.158	-1.57062	7.8159	7.80401	7.65708	7.24119	6.99432	7.08748
8003850	CYB5D2	NM_144611	Down in HRG treated	0.000285254	507.138	-1.57104	9.39352	9.44555	9.48124	8.86194	8.7826	8.72061
8011671	GGT6	NM_001122890	Down in HRG treated	0.000275792	499.58	-1.57475	9.62123	9.55972	9.56598	8.97075	8.84524	8.96558
7952739	ZBTB44	NM_014155	Down in HRG treated	0.000296818	514.108	-1.57486	9.90393	9.93796	9.85519	9.27457	9.31979	9.13706
8015914	HDAC5	NM_005474	Down in HRG treated	0.000250911	480.258	-1.57541	8.11578	8.05614	8.12243	7.36489	7.41948	7.54279
8102171	TBCK	NM_001163435	Down in HRG treated	0.000291912	511.195	-1.57628	9.24834	9.20253	9.11241	8.61099	8.48226	8.50047
7910466	CAPN9	NM_006615	Down in HRG treated	0.000318545	526.725	-1.57669	5.70663	5.60447	5.54965	5.09263	5.00294	4.79448
7968678	FREM2	NM_207361	Down in HRG treated	0.00032275	529.552	-1.57683	5.18587	4.76625	4.70662	4.25889	4.13167	4.29709
8065693	NECAB3	NM_031232	Down in HRG treated	0.000286305	508.112	-1.57684	8.92011	8.96007	8.9143	8.29278	8.38236	8.14822
8124531	HIST1H3I	NM_003533	Down in HRG treated	0.000278946	501.993	-1.57785	10.5548	10.3854	10.5293	10.0041	9.52094	9.97058
7961900	ITPR2	NM_002223	Down in HRG treated	0.000305229	518.725	-1.57876	8.63079	8.47599	8.36982	7.85684	7.94042	7.70296
8108716	PCDHB16	NM_020957	Down in HRG treated	0.000283502	504.731	-1.5789	8.92232	8.67881	8.73108	8.1214	8.22337	8.01067
8117589	HIST1H3H	NM_003536	Down in HRG treated	0.000269134	494.759	-1.57959	9.77181	9.67675	9.76884	9.20973	8.86407	9.16495
8152962	LRRC6	NM_012472	Down in HRG treated	0.000303126	517.869	-1.57983	5.93087	5.4933	5.51305	5.04118	4.85854	5.05818
8082643	NEK11	NM_024800	Down in HRG treated	0.000347281	545.19	-1.57996	6.80764	6.73388	6.39161	6.04343	5.98337	5.92666
7928558	ZMIZ1	NM_020338	Down in HRG treated	0.000321349	528.737	-1.58016	8.98382	8.89769	8.82478	8.40524	8.2987	8.02214
8064844	PCNA	NM_002592	Down in HRG treated	0.000249159	478.566	-1.58197	10.6754	10.5792	10.5703	9.92183	9.83331	10.0846
8178955	RGL2	NM_004761	Down in HRG treated	0.000256869	483.845	-1.5832	10.0631	9.98477	9.99583	9.35243	9.41281	9.28992
8180144	RGL2	NM_004761	Down in HRG treated	0.00025827	483.985	-1.5832	10.0631	9.98477	9.99583	9.35243	9.41281	9.28992
7905308	BNIPL	NM_001159642	Down in HRG treated	0.000229184	463.363	-1.58412	9.90458	10.0204	10.0857	9.33873	9.29457	9.38633
8162455	NINJ1	NM_004148	Down in HRG treated	0.000247757	476.433	-1.58445	10.1772	10.2357	10.2005	9.60997	9.49937	9.51211
8064322	C20orf96	BC134417	Down in HRG treated	0.000280348	503.056	-1.58502	6.85528	6.9296	6.70657	6.23044	6.2131	6.0544
8097435	C4orf33	NM_173487	Down in HRG treated	0.00031469	524.661	-1.58537	7.4189	7.44646	7.14113	6.76847	6.68099	6.56257
7933733	FAM13C	NM_198215	Down in HRG treated	0.000241099	471.45	-1.58659	6.06555	5.84036	6.07087	5.34673	5.32005	5.31222
8102065	BDH2	NM_020139	Down in HRG treated	0.000291912	510.417	-1.5868	7.08528	6.96262	6.73402	6.35813	6.09177	6.33366
8043995	IL1R1	NM_000877	Down in HRG treated	0.000250911	480.257	-1.58723	8.5481	8.35331	8.40392	7.82552	7.77188	7.70841
8161174	GNE	NM_005476	Down in HRG treated	0.000208859	447.948	-1.58909	7.77836	7.78486	7.83177	6.95678	7.11475	7.31887
7908812	GPR37L1	NM_004767	Down in HRG treated	0.000212714	451.247	-1.5891	8.07399	8.28318	8.44011	7.60386	7.54688	7.64191
8104141	PLEKHG4B	NM_052909	Down in HRG treated	0.000246355	475.552	-1.5898	8.09259	7.92115	7.88822	7.36073	7.2885	7.2462
8093145	C3orf34	NM_032898	Down in HRG treated	0.000264929	490.947	-1.59046	7.9824	7.71189	7.79227	7.35592	7.04681	7.0755
8044793	STEAP3	NM_182915	Down in HRG treated	0.000221475	457.615	-1.59069	7.70199	7.67181	7.70416	7.00934	6.9703	7.08936
8117330	HIST1H3A	NM_003529	Down in HRG treated	0.000215517	452.451	-1.59286	7.52767	7.55579	7.62612	6.9385	6.74877	7.00744
8157253	SNX30	NM_001012994	Down in HRG treated	0.000236543	468.077	-1.59304	9.10507	9.10414	8.94438	8.36328	8.33455	8.4404
7973306	ABHD4	NM_022060	Down in HRG treated	0.000192038	437.046	-1.59372	8.55078	8.59677	8.67966	7.8737	7.93139	8.00492
7958455	UNG	NM_003362	Down in HRG treated	0.000241099	471.522	-1.59507	8.80231	8.87149	8.84691	8.32506	8.11601	8.05878
8141477	GATS	NR_028038	Down in HRG treated	0.000196243	439.969	-1.59532	6.88633	7.01546	7.0078	6.24042	6.36611	6.28152
8082869	PPP2R3A	NM_002718	Down in HRG treated	0.00022568	461.176	-1.5957	8.1058	7.95	7.99161	7.4219	7.33821	7.26474
8116722	LOC100129033	AY358807	Down in HRG treated	0.000235842	467.358	-1.59615	6.1333	5.71223	5.82369	5.1991	5.24784	5.19848
8030539	TBC1D17	NM_024682	Down in HRG treated	0.000196944	440.235	-1.59632	7.93002	8.06341	8.05743	7.35835	7.25853	7.40974
7912646	CASP9	NM_001229	Down in HRG treated	0.000217269	453.996	-1.59708	7.06862	7.1219	7.33031	6.63788	6.36775	6.48889
8132387	POU6F2	NM_007252	Down in HRG treated	0.000239347	469.707	-1.59898	7.21375	7.19148	7.01249	6.43565	6.58188	6.36874
8125687	RGL2	NM_004761	Down in HRG treated	0.000205004	446.571	-1.60039	9.70245	9.65584	9.67377	8.99335	9.05986	8.94358
8043436	IGKC	BC073772	Down in HRG treated	0.000256168	483.576	-1.60046	5.1689	4.88227	4.85072	4.25874	4.49875	4.10893
7959148	SIRT4	NM_012240	Down in HRG treated	0.000249159	478.377	-1.60347	6.4145	6.33225	6.2791	5.91472	5.42514	5.64239
8167625	CCNB3	NM_033031	Down in HRG treated	0.000268082	493.62	-1.60814	6.58897	6.48324	6.29815	5.96371	5.8252	5.52528
8087839	POC1A	NM_015426	Down in HRG treated	0.000201149	442.923	-1.60905	7.45758	7.39624	7.27233	6.75988	6.68956	6.61809
8103508	MARCH1	NM_017923	Down in HRG treated	0.000212013	450.525	-1.61107	5.45021	5.34044	5.18703	4.78447	4.53928	4.58986
7948332	LPXN	NM_004811	Down in HRG treated	0.000189936	435.727	-1.61176	7.98694	7.93862	7.80596	7.31518	7.14759	7.20285
7957161	THAP2	NM_031435	Down in HRG treated	0.000215517	452.452	-1.61388	5.57021	5.11952	5.11611	4.69834	4.4115	4.6244
7975354	UPF0639	NM_001161498	Down in HRG treated	0.00022568	460.98	-1.61389	6.85125	6.68754	6.39126	5.95886	5.95686	5.9427
8079896	SEMA3F	NM_004186	Down in HRG treated	0.000168909	420.223	-1.61536	8.12692	8.02696	8.06656	7.45561	7.34453	7.34474
8041763	PRKCE	NM_005400	Down in HRG treated	0.000205004	446.479	-1.61586	7.57348	7.57159	7.4069	6.92323	6.94327	6.60856
8091550	KIAA1328	NM_020776	Down in HRG treated	0.000330109	534.714	-1.6164	6.31081	6.15018	5.56303	5.53551	5.43648	4.97369
7919971	RFX5	NM_000449	Down in HRG treated	0.000158747	412.932	-1.61735	9.14231	9.20907	9.16491	8.56326	8.41595	8.45618
8123584	MYLK4	NM_001012418	Down in HRG treated	0.00017767	426.726	-1.61746	4.85017	4.97082	5.00857	4.44681	4.09604	4.20551
8045604	MBD5	NM_018328	Down in HRG treated	0.000186431	433.95	-1.6175	6.16035	6.01105	5.82048	5.26799	5.33682	5.30578
7941927	AIP	NM_003977	Down in HRG treated	0.000162602	416.833	-1.6184	8.19395	8.20428	8.23996	7.6306	7.34512	7.57876
7939723	C11orf49	NM_001003676	Down in HRG treated	0.00015314	409.219	-1.61942	7.80813	7.8659	7.79165	7.17127	7.09418	7.11381
8113214	GLRX	NM_002064	Down in HRG treated	0.000160849	414.214	-1.62029	7.53401	7.50529	7.3489	6.77194	6.5775	6.95001
8076547	TTLL1	NR_027779	Down in HRG treated	0.000211312	450.147	-1.62059	8.2245	8.1419	8.02185	7.66759	7.38928	7.24182
8048350	PLCD4	NM_032726	Down in HRG treated	0.000182576	431.189	-1.62208	5.67953	5.99144	5.54688	5.01477	5.06927	5.04028
8175102	ENOX2	NM_182314	Down in HRG treated	0.000154542	410.725	-1.62234	7.19746	7.01281	6.98828	6.40251	6.38932	6.31248
8035435	KIAA1683	NM_001145304	Down in HRG treated	0.000148584	404.611	-1.62366	7.3352	7.12472	7.21821	6.58748	6.51367	6.47924
8058627	ERBB4	NM_005235	Down in HRG treated	0.000162251	415.766	-1.62371	9.54142	9.26184	9.27048	8.68693	8.66937	8.61955
8065710	E2F1	NM_005225	Down in HRG treated	0.000162952	417.049	-1.62372	8.58067	8.63066	8.50797	7.9322	7.95451	7.73469
7980390	C14orf148	NM_001113475	Down in HRG treated	0.000134216	393.788	-1.6242	6.63094	6.46855	6.59325	5.83237	5.93702	5.82415
7900609	ERMAP	NM_001017922	Down in HRG treated	0.000162602	416.329	-1.62499	6.72472	6.8734	6.81994	6.28865	6.06707	5.96106
8113083	FAM172A	NM_032042	Down in HRG treated	0.000155242	411.165	-1.62614	8.53692	8.60255	8.40273	7.79348	7.89897	7.7454
8112376	CENPK	NM_022145	Down in HRG treated	0.000156995	411.595	-1.62705	9.79985	9.75427	9.57543	8.95231	9.069	9.00146
7976216	C14orf159	NM_001102366	Down in HRG treated	0.000148935	405.119	-1.62746	8.35865	8.43501	8.38799	7.76961	7.75082	7.55335
7941214	POLA2	NM_002689	Down in HRG treated	0.000165756	417.995	-1.6292	9.20622	9.33308	9.23422	8.68598	8.67166	8.3034
8039687	ZNF552	NM_024762	Down in HRG treated	0.000178021	426.945	-1.62928	9.40786	9.53649	9.32095	8.86091	8.81014	8.48155
8114425	CDC25C	NM_001790	Down in HRG treated	0.000182226	430.705	-1.63043	8.00382	8.00864	7.72861	7.30041	7.2943	7.0306
7958031	C12orf48	NM_017915	Down in HRG treated	0.000212363	450.781	-1.63156	8.37663	8.28422	7.94444	7.65678	7.52489	7.30486
8012416	C17orf44	NR_026951	Down in HRG treated	0.000118096	374.561	-1.63204	5.06591	5.10434	5.10744	4.24015	4.32634	4.59116
7944751	C11orf63	NM_024806	Down in HRG treated	0.000132464	391.559	-1.63307	6.4964	6.52937	6.37359	5.6668	5.83844	5.77137
8007471	NBR1	NM_031858	Down in HRG treated	0.000123003	381.534	-1.63421	10.1955	10.101	10.2456	9.51741	9.51863	9.38028
8080511	CACNA1D	NM_000720	Down in HRG treated	0.000124404	384.215	-1.63439	8.37637	8.2993	8.36809	7.60643	7.79085	7.52021
7897527	UBE4B	NM_001105562	Down in HRG treated	0.000110036	369.012	-1.63524	8.87583	8.79548	8.95345	8.18217	8.05625	8.25782
8152119	NCALD	NM_001040624	Down in HRG treated	0.000121951	379.588	-1.63609	5.97846	6.23812	6.09242	5.39887	5.38171	5.39767
8080562	IL17RB	NM_018725	Down in HRG treated	0.000125456	385.566	-1.63659	8.99025	9.12882	9.01948	8.43486	8.2223	8.3493
8092640	RFC4	NM_002916	Down in HRG treated	0.00013702	396.82	-1.63679	11.3741	11.4491	11.3958	10.888	10.6562	10.5422
7909642	VASH2	NM_024749	Down in HRG treated	0.000125105	385.363	-1.63705	7.2517	7.20644	7.14947	6.56472	6.43188	6.47771
7929932	KAZALD1	NM_030929	Down in HRG treated	0.000124054	383.301	-1.63919	8.36718	8.38703	8.49633	7.85154	7.6227	7.63736
8139737	PSPH	NM_004577	Down in HRG treated	0.000110036	368.57	-1.6392	9.71256	9.65951	9.67316	8.94584	8.86987	9.09054
7908481	CFHR3	NM_021023	Down in HRG treated	0.000114943	372.784	-1.64084	4.54258	4.45324	4.49798	3.85732	3.7446	3.74858
7977841	HAUS4	NM_001166269	Down in HRG treated	0.000115994	373.162	-1.64117	9.07358	9.13476	9.09242	8.44473	8.33378	8.37807
7963646	AAAS	NM_015665	Down in HRG treated	0.000116695	373.4	-1.64143	9.63779	9.75585	9.84533	9.12925	9.05921	8.90564
8065444	ACSS1	NM_032501	Down in HRG treated	0.000119498	377.324	-1.64188	7.97702	8.05269	7.9908	7.33966	7.3597	7.1751
8121031	SLC35A1	NM_006416	Down in HRG treated	0.000140875	399.524	-1.6428	9.21693	9.27036	8.93325	8.50931	8.3045	8.45827
8007043	RAPGEFL1	NM_016339	Down in HRG treated	0.000126857	387.412	-1.64334	9.18064	8.90582	8.95642	8.41343	8.30616	8.17339
7910164	ADCK3	NM_020247	Down in HRG treated	0.000118096	375.087	-1.64367	7.08885	7.1946	7.12294	6.48497	6.52384	6.24683
7935188	SORBS1	NM_001034954	Down in HRG treated	0.000102677	363.416	-1.64481	5.74058	5.68509	5.73932	5.0042	5.0886	4.91843
7961365	MANSC1	NM_018050	Down in HRG treated	0.000124404	384.13	-1.64493	9.1005	9.08514	8.96438	8.50733	8.20432	8.28428
8134730	CNPY4	NM_152755	Down in HRG treated	0.000112489	371.673	-1.64515	6.4287	6.32673	6.4967	5.86197	5.52433	5.71116
8106962	ARSK	NM_198150	Down in HRG treated	0.000118096	374.821	-1.64579	8.86647	8.61788	8.56766	8.07559	7.89615	7.92392
7919604	HIST2H2BF	AK092418	Down in HRG treated	0.000105831	364.995	-1.64697	6.89043	6.62412	6.80908	6.10161	6.08508	5.97751
8134036	STEAP2	NM_152999	Down in HRG treated	9.81217e-05	358.014	-1.64721	9.66781	9.57074	9.63837	8.89973	8.80342	9.01369
7977933	SLC7A8	NM_012244	Down in HRG treated	9.1113e-05	349.264	-1.64804	9.80826	9.95002	9.95245	9.09043	9.21725	9.2408
7933723	IPMK	NM_152230	Down in HRG treated	0.000119849	377.433	-1.64856	9.54208	9.622	9.45801	8.83193	8.9391	8.68743
8160935	FANCG	NM_004629	Down in HRG treated	0.000107233	367.202	-1.64881	7.9112	7.94603	7.80031	7.18291	7.22335	7.08701
8146427	PCMTD1	NM_052937	Down in HRG treated	8.83095e-05	345.651	-1.65075	3.92951	4.3138	4.26218	3.46752	3.27457	3.59404
7952869	THYN1	NM_014174	Down in HRG treated	9.81217e-05	358.034	-1.65153	9.20168	9.01069	9.10853	8.47788	8.22147	8.45013
7949615	B3GNT1	NM_006876	Down in HRG treated	9.98738e-05	360.526	-1.65176	8.18078	7.97399	8.2253	7.58575	7.25825	7.36405
8124166	MBOAT1	NM_001080480	Down in HRG treated	9.98738e-05	358.955	-1.65319	10.2202	10.1522	10.153	9.56548	9.39164	9.39252
7906223	C1orf66	NM_015997	Down in HRG treated	0.000100575	361.059	-1.65544	8.80494	8.94985	8.95165	8.34212	8.04889	8.13379
8009353	PITPNC1	NM_181671	Down in HRG treated	9.60191e-05	354.782	-1.65642	8.03744	7.97466	8.10888	7.39423	7.39736	7.14518
7976578	AK7	NM_152327	Down in HRG treated	9.1113e-05	349.379	-1.65817	6.71885	6.56565	6.5844	5.94386	5.78453	5.95174
8135488	LRRN3	NM_001099660	Down in HRG treated	9.18139e-05	350.21	-1.65921	10.3763	10.3637	10.2479	9.56725	9.65878	9.57037
7929373	LGI1	NM_005097	Down in HRG treated	0.000102677	363.444	-1.65981	4.51208	4.19169	4.11437	3.64035	3.40395	3.58078
8023415	TCF4	NM_001083962	Down in HRG treated	0.000104429	364.521	-1.65992	5.84053	5.65544	5.51793	5.03952	4.66097	5.12006
8098556	CCDC111	NM_152683	Down in HRG treated	0.000158747	412.569	-1.66225	6.6217	6.49837	6.30855	5.96319	5.87594	5.39007
8101587	MAPK10	NM_138982	Down in HRG treated	0.000135268	395.718	-1.66296	6.4359	6.38922	5.83982	5.49521	5.48345	5.48501
7901287	CYP4Z1	NM_178134	Down in HRG treated	8.62069e-05	343.847	-1.66378	5.68029	5.75424	5.74129	5.11738	4.99449	4.86055
7998117	SEPT14	ENST00000388975	Down in HRG treated	0.000186081	433.203	-1.66475	8.64036	8.48073	7.79907	7.68467	7.90526	7.12431
7975602	ACOT2	NM_006821	Down in HRG treated	7.25399e-05	330.518	-1.6672	8.97155	9.10858	9.12084	8.37369	8.2194	8.39559
8149652	HR	NM_005144	Down in HRG treated	8.09504e-05	336.01	-1.66733	7.93505	7.75428	8.12293	7.25992	7.25703	7.08269
8081959	STXBP5L	NM_014980	Down in HRG treated	8.69078e-05	344.466	-1.66906	6.36556	6.38768	6.18122	5.59193	5.59952	5.52589
8065124	BFSP1	NM_001195	Down in HRG treated	8.09504e-05	336.002	-1.67036	7.03362	7.20374	6.99433	6.34481	6.29771	6.36868
7996081	GPR56	NM_201524	Down in HRG treated	6.76339e-05	322.366	-1.67139	10.3536	10.3334	10.4722	9.66983	9.64071	9.62552
7980970	ITPK1	NM_014216	Down in HRG treated	6.9386e-05	323.913	-1.67153	9.27486	9.27402	9.27268	8.51296	8.60549	8.4796
8148059	DEPDC6	NM_022783	Down in HRG treated	6.58817e-05	318.923	-1.67189	8.88009	8.94009	8.90391	8.13126	8.15706	8.21132
8127502	C6orf155	NR_026807	Down in HRG treated	7.56939e-05	332.291	-1.67222	7.88446	7.63929	7.88135	7.24689	6.93663	6.99628
8075785	FOXRED2	NM_024955	Down in HRG treated	6.9386e-05	326.128	-1.67271	9.15063	9.22937	9.27332	8.54422	8.40562	8.47692
8014248	SLFN13	NM_144682	Down in HRG treated	8.83095e-05	345.662	-1.67441	9.3696	9.302	9.23153	8.71502	8.61122	8.34592
7977868	C14orf93	NM_021944	Down in HRG treated	8.5506e-05	341.714	-1.67448	6.92477	6.75717	6.67145	6.1085	6.10187	5.91187
8035120	EPS15L1	NM_021235	Down in HRG treated	7.88478e-05	334.894	-1.67467	9.59285	9.64893	9.58609	8.95369	8.96282	8.67974
8028206	ZNF345	NM_003419	Down in HRG treated	0.000110036	368.656	-1.67525	5.89015	5.60422	5.64588	5.12727	5.11325	4.66659
8063869	FLJ44790	AK126744	Down in HRG treated	6.6933e-05	321.55	-1.67831	7.65026	7.61572	7.67731	7.01916	6.84472	6.83837
7962327	SLC2A13	NM_052885	Down in HRG treated	6.48304e-05	316.439	-1.67859	8.31487	8.39867	8.27168	7.54442	7.53275	7.6663
8093219	BDH1	NM_203314	Down in HRG treated	6.90356e-05	322.888	-1.67875	8.4253	8.393	8.30169	7.63131	7.67694	7.56959
8059955	RAB17	NM_022449	Down in HRG treated	6.9386e-05	323.193	-1.68147	7.82246	7.93231	7.78243	7.1524	7.1071	7.02852
8006940	GRB7	NM_001030002	Down in HRG treated	6.6933e-05	321.535	-1.68401	7.51015	7.53398	7.53998	6.67763	7.03027	6.62051
7999642	KIAA0430	NM_014647	Down in HRG treated	6.34286e-05	314.461	-1.68436	9.01894	8.93231	9.00811	8.33996	8.14605	8.21676
7946742	CYP2R1	NM_024514	Down in HRG treated	6.48304e-05	317.403	-1.68446	9.79209	9.72124	9.86644	9.18923	8.97504	8.95864
7909877	MOSC1	NM_022746	Down in HRG treated	6.34286e-05	314.265	-1.68448	9.2032	9.08682	9.23376	8.53341	8.43085	8.30262
8014825	FBXL20	NM_032875	Down in HRG treated	7.98991e-05	335.453	-1.68481	8.7986	8.82812	8.81218	8.26482	8.11213	7.8042
8061082	OTOR	NM_020157	Down in HRG treated	7.84973e-05	334.075	-1.68664	5.81749	6.08367	5.69051	5.27242	5.03516	5.02164
7933194	CXCL12	NM_000609	Down in HRG treated	6.34286e-05	314.06	-1.6877	10.8208	10.8761	10.6778	10.0741	10.0391	9.99633
7939738	DDB2	NM_000107	Down in HRG treated	5.60695e-05	304.018	-1.69199	9.40316	9.43114	9.35873	8.64609	8.68009	8.59068
8146687	ADHFE1	NM_144650	Down in HRG treated	5.57191e-05	303.349	-1.69251	7.92502	8.20756	8.03971	7.35009	7.2932	7.25151
8113504	C5orf13	NM_004772	Down in HRG treated	5.81721e-05	307.351	-1.69629	8.02893	8.10987	8.0185	7.47071	7.12371	7.27574
7922994	FAM5C	NM_199051	Down in HRG treated	4.52061e-05	285.346	-1.69746	4.29722	4.43571	4.43374	3.38125	3.68566	3.80964
8110032	C5orf41	NM_153607	Down in HRG treated	5.81721e-05	306.956	-1.69866	7.47328	7.30215	7.20456	6.54567	6.69246	6.44866
8152703	FBXO32	NM_058229	Down in HRG treated	4.90608e-05	296.917	-1.69894	10.2351	10.242	10.0472	9.33305	9.44069	9.45665
8041542	GALM	NM_138801	Down in HRG treated	4.90608e-05	296.612	-1.69908	8.89921	8.87342	8.85904	8.19794	7.98379	8.15569
8060854	PLCB1	NM_182734	Down in HRG treated	4.76591e-05	294.269	-1.69925	8.70912	8.68078	8.61551	7.97599	7.9174	7.81733
8067125	BCAS1	NM_003657	Down in HRG treated	4.62574e-05	287.89	-1.6996	8.73823	8.74655	8.68491	7.90673	8.00388	7.9635
7899244	PIGV	NM_017837	Down in HRG treated	4.73087e-05	289.962	-1.70156	9.22241	9.1337	9.28307	8.54505	8.36371	8.42985
7970924	STARD13	NM_178006	Down in HRG treated	4.76591e-05	291.809	-1.70392	7.91022	7.98435	7.83281	7.08656	7.24125	7.09299
7927915	STOX1	NM_152709	Down in HRG treated	6.9386e-05	323.705	-1.70587	7.10465	6.92501	6.69119	6.28273	6.19592	5.93067
7956120	ERBB3	NM_001982	Down in HRG treated	4.38043e-05	282.223	-1.70736	10.0802	10.0449	10.1098	9.37993	9.27606	9.2636
8163733	CDK5RAP2	NM_018249	Down in HRG treated	4.52061e-05	285.212	-1.70861	9.41143	9.3406	9.25127	8.50226	8.68529	8.49727
8135544	FOXP2	NM_148898	Down in HRG treated	4.62574e-05	288.714	-1.70904	5.0755	5.00136	4.82728	4.2014	4.14851	4.23468
7914974	GRIK3	NM_000831	Down in HRG treated	4.31035e-05	280.06	-1.71063	8.32568	8.24226	8.22438	7.44976	7.61692	7.40206
8159977	RLN2	NM_134441	Down in HRG treated	4.59069e-05	285.602	-1.71089	7.23583	7.19709	7.17411	6.60435	6.18821	6.49023
7942476	PAAF1	NM_025155	Down in HRG treated	4.31035e-05	280.217	-1.71127	8.77434	8.79062	8.92986	8.19183	7.97218	8.0056
8007008	THRA	NM_003250	Down in HRG treated	4.20521e-05	273.497	-1.71145	8.76544	8.67066	8.79827	7.98092	7.9303	7.9975
7947599	CHST1	NM_003654	Down in HRG treated	4.2753e-05	275.636	-1.71229	7.46222	7.59956	7.7689	6.90643	6.80869	6.78779
7946180	TRIM3	NM_006458	Down in HRG treated	4.06504e-05	270.599	-1.71344	7.99122	8.04572	8.05904	7.27827	7.28666	7.20037
8008933	BCAS3	NM_001099432	Down in HRG treated	4.31035e-05	280.098	-1.71432	8.57978	8.65368	8.53261	7.87393	7.76265	7.79657
8072486	FLJ20464	CR456348	Down in HRG treated	4.62574e-05	288.396	-1.71679	6.64994	6.71369	6.45238	5.89367	5.86789	5.7153
7911591	SLC35E2B	NM_001110781	Down in HRG treated	4.31035e-05	278.788	-1.7175	9.08908	9.10503	9.0311	8.38531	8.31084	8.18813
8000791	YPEL3	NM_031477	Down in HRG treated	4.76591e-05	292.418	-1.7179	6.951	7.29463	7.09566	6.49329	6.39474	6.11131
8105348	GPX8	NM_001008397	Down in HRG treated	4.20521e-05	273.782	-1.71976	8.66862	8.62984	8.66396	7.9784	7.76684	7.87057
7959025	RNFT2	NM_001109903	Down in HRG treated	3.88982e-05	266.039	-1.7231	8.89363	8.85857	8.85708	8.15748	8.0261	8.07069
8144279	CLN8	NM_018941	Down in HRG treated	4.17017e-05	272.785	-1.72333	8.45196	8.40331	8.48093	7.69899	7.84083	7.44078
8085164	SRGAP3	NM_014850	Down in HRG treated	4.45052e-05	282.681	-1.72514	8.02173	7.8736	7.85179	7.17999	7.26929	6.93771
8134098	CDK14	NM_012395	Down in HRG treated	3.81974e-05	265.483	-1.72582	7.24041	7.22207	7.13016	6.40958	6.48224	6.33897
7957167	TMEM19	NM_018279	Down in HRG treated	3.81974e-05	265.26	-1.72677	9.07057	9.03379	9.06886	8.37247	8.19364	8.24289
7930454	PDCD4	NM_145341	Down in HRG treated	4.10008e-05	271.432	-1.72779	10.7183	10.666	10.4747	9.87519	9.79494	9.82209
7919314	FMO5	NM_001461	Down in HRG treated	4.06504e-05	271.115	-1.72814	8.1081	8.19985	8.15268	7.5806	7.21634	7.29604
7977761	SALL2	NM_005407	Down in HRG treated	3.43426e-05	259.681	-1.72942	6.8331	6.50199	6.96675	6.09105	5.90792	5.932
7907749	TDRD5	NM_173533	Down in HRG treated	4.2753e-05	277.668	-1.73015	7.73632	7.62578	7.50198	6.90355	6.94248	6.64536
7918936	VTCN1	NM_024626	Down in HRG treated	3.29408e-05	254.379	-1.73081	9.71735	9.80128	9.76302	8.98702	9.015	8.90528
8103911	IRF2	NM_002199	Down in HRG treated	3.4693e-05	260.405	-1.73135	9.14711	8.94912	9.12741	8.37042	8.30325	8.17429
7951165	PGR	NM_000926	Down in HRG treated	4.31035e-05	280.843	-1.73342	10.9578	10.9073	10.5785	10.0806	10.067	9.91514
8128329	MMS22L	NM_198468	Down in HRG treated	5.60695e-05	304.804	-1.73376	8.3346	8.09532	7.81939	7.41721	7.42675	7.02363
8153959	DOCK8	NM_203447	Down in HRG treated	2.94365e-05	248.516	-1.73551	6.31581	6.27531	6.31707	5.41512	5.57387	5.53313
8066303	CHD6	NM_032221	Down in HRG treated	3.4693e-05	260.232	-1.7372	9.45204	9.34676	9.43226	8.68279	8.74192	8.41605
7952914	CCDC77	NM_032358	Down in HRG treated	3.53939e-05	261.891	-1.7375	7.75047	7.48604	7.72194	6.99917	6.87308	6.69516
8102792	PCDH18	NM_019035	Down in HRG treated	2.94365e-05	248.41	-1.73961	6.15082	6.06988	6.17033	5.49053	5.1529	5.35132
7978492	HEATR5A	NM_015473	Down in HRG treated	3.04878e-05	250.775	-1.74092	9.20307	9.17153	9.25636	8.54214	8.34672	8.34254
8015769	BRCA1	NR_027676	Down in HRG treated	4.03e-05	270.076	-1.74161	8.47206	8.3683	8.24509	7.70559	7.62733	7.35127
8136954	FAM115C	NM_001130025	Down in HRG treated	3.11887e-05	251.634	-1.74331	7.70974	7.68736	7.76738	7.07025	6.88147	6.80727
7990839	STARD5	NM_181900	Down in HRG treated	3.04878e-05	249.559	-1.74356	7.36062	7.14303	7.25965	6.63224	6.26954	6.45542
8052940	PAIP2B	NM_020459	Down in HRG treated	2.80348e-05	245.869	-1.74433	8.54231	8.49394	8.41558	7.76416	7.4985	7.78115
7917283	MCOLN2	NM_153259	Down in HRG treated	2.6633e-05	240.784	-1.74547	6.60157	6.52623	6.69684	5.76845	5.89988	5.74546
7930194	CNNM2	NM_017649	Down in HRG treated	2.94365e-05	248.372	-1.74655	8.05198	8.13607	8.07619	7.35315	7.33974	7.15783
7993281	SNX29	NM_001080530	Down in HRG treated	3.53939e-05	261.861	-1.75561	7.30998	7.12927	7.23666	6.58329	6.55519	6.10152
7955663	TENC1	NM_170754	Down in HRG treated	2.45304e-05	231.418	-1.75728	7.72266	7.63752	7.74082	6.89355	6.93653	6.8309
7947624	PHF21A	NM_001101802	Down in HRG treated	2.48809e-05	232.569	-1.76087	9.50637	9.42984	9.44002	8.72265	8.67017	8.53454
8085689	TBC1D5	NM_014744	Down in HRG treated	3.04878e-05	250.125	-1.76253	8.37896	8.39973	8.05681	7.52323	7.51236	7.34697
8151890	TP53INP1	NM_033285	Down in HRG treated	2.20774e-05	220.934	-1.76608	9.017	8.95946	9.04006	8.22141	8.08199	8.25146
8166202	GRPR	NM_005314	Down in HRG treated	2.38295e-05	227.076	-1.76623	10.8564	10.8464	10.7581	10.0498	10.0031	9.94598
8092691	BCL6	NM_001706	Down in HRG treated	2.27782e-05	223.072	-1.76683	9.59443	9.62868	9.69475	8.83545	8.79037	8.82854
8097064	NCRNA00266	BC118988	Down in HRG treated	4.31035e-05	280.429	-1.76902	9.33801	9.02079	8.67785	8.26463	8.43843	7.86475
7984408	MAP2K5	NM_145160	Down in HRG treated	2.94365e-05	248.765	-1.77045	7.57312	7.58596	7.20755	6.72971	6.68221	6.48237
8103389	CTSO	NM_001334	Down in HRG treated	2.76843e-05	244.8	-1.7715	7.52778	7.6083	7.20372	6.81588	6.54526	6.50375
8025382	LASS4	NM_024552	Down in HRG treated	2.06756e-05	215.063	-1.77213	7.78659	7.99962	8.02306	7.0606	7.04066	7.23156
8024687	TJP3	NM_014428	Down in HRG treated	2.06756e-05	219.242	-1.77221	9.54333	9.58419	9.54242	8.78222	8.74383	8.66723
8103951	ACSL1	NM_001995	Down in HRG treated	2.06756e-05	214.011	-1.77658	10.2451	10.1985	10.2879	9.406	9.37963	9.45856
8160786	KIAA1161	NM_020702	Down in HRG treated	2.06756e-05	217.108	-1.7767	9.82331	9.89071	9.92176	9.09827	9.04335	9.00655
8172220	NDP	NM_000266	Down in HRG treated	2.24278e-05	221.843	-1.7779	5.385	5.87398	5.86769	4.8861	4.93287	4.81717
8136940	FAM115C	NM_001130026	Down in HRG treated	2.06756e-05	213.794	-1.77895	7.56549	7.54299	7.59703	6.8427	6.66579	6.70393
8109528	CYFIP2	NM_001037332	Down in HRG treated	1.96243e-05	209.468	-1.7793	10.2162	10.1098	10.1726	9.36533	9.26469	9.37465
8085716	SATB1	NM_002971	Down in HRG treated	2.38295e-05	226.869	-1.78106	11.0107	11.0265	10.8449	10.3078	10.0805	9.99558
8072153	CCDC117	NM_173510	Down in HRG treated	1.96243e-05	208.851	-1.78385	9.48367	9.45304	9.46491	8.72665	8.50641	8.66357
8106986	RHOBTB3	NM_014899	Down in HRG treated	2.27782e-05	224.195	-1.7849	9.10645	8.99823	8.74231	8.18224	8.14116	8.01605
7966046	MTERFD3	NM_001033050	Down in HRG treated	2.06756e-05	215.862	-1.78494	8.10127	7.94325	7.89858	7.23959	7.15971	7.03617
8069795	CLDN8	NM_199328	Down in HRG treated	2.38295e-05	229.194	-1.78843	5.84727	5.8509	5.6501	5.24129	4.85376	4.73714
8142646	IQUB	NM_178827	Down in HRG treated	2.55817e-05	238.158	-1.79107	5.62009	5.6336	5.11278	4.64839	4.74604	4.44958
8146863	SULF1	NM_001128205	Down in HRG treated	1.71713e-05	201.655	-1.79115	9.27133	9.17432	9.24826	8.40577	8.23247	8.533
8046360	METAP1D	NM_199227	Down in HRG treated	1.64704e-05	199.91	-1.79534	7.24486	7.29357	7.25697	6.46062	6.39687	6.40514
8157463	C9orf91	NM_153045	Down in HRG treated	1.96243e-05	208.927	-1.79635	9.31682	9.19558	9.14326	8.51715	8.33347	8.26984
8123080	SYTL3	NM_001009991	Down in HRG treated	1.75217e-05	202.936	-1.80203	6.21175	6.35405	6.48981	5.64443	5.52779	5.33452
8163839	C5	NM_001735	Down in HRG treated	2.06756e-05	218.436	-1.80245	8.07049	7.94416	7.69686	7.14096	7.18618	6.8345
8174654	KLHL13	NM_033495	Down in HRG treated	1.75217e-05	203.094	-1.80381	8.2127	8.09531	7.94827	7.36714	7.06211	7.27389
7986394	LRRC28	NM_144598	Down in HRG treated	1.47182e-05	192.213	-1.80579	8.98089	8.92059	9.12012	8.24154	8.01338	8.20879
8078933	MYRIP	NM_015460	Down in HRG treated	1.47182e-05	190.451	-1.81029	6.68645	6.6993	6.82668	5.96337	5.83194	5.84846
8120067	SLC25A27	NM_004277	Down in HRG treated	1.64704e-05	198.289	-1.811	7.5469	7.51188	7.35126	6.74661	6.58339	6.50968
7990774	RASGRF1	NM_002891	Down in HRG treated	1.47182e-05	190.872	-1.81731	6.52014	6.69595	6.49811	5.80564	5.73662	5.58653
8135392	HBP1	NM_012257	Down in HRG treated	1.26156e-05	181.739	-1.8174	8.09029	8.00262	7.91855	7.13651	7.09675	7.19257
8118995	LHFPL5	NM_182548	Down in HRG treated	1.47182e-05	190.376	-1.81758	6.69029	6.55889	6.62867	5.83813	5.84743	5.60624
8128795	AKD1	NM_001145128	Down in HRG treated	1.26156e-05	183.971	-1.82138	7.12709	7.13199	7.20508	6.4823	6.1452	6.24156
8036430	ZNF781	NM_152605	Down in HRG treated	1.50687e-05	193.802	-1.83076	5.14955	5.19713	4.9464	4.43541	4.22455	4.0158
7999079	ADCY9	NM_001116	Down in HRG treated	1.26156e-05	182.315	-1.83191	8.81551	8.70951	8.60293	7.94609	7.72827	7.83355
8091087	NMNAT3	NM_178177	Down in HRG treated	1.36669e-05	186.76	-1.83414	7.11682	7.046	6.81534	6.13465	6.21379	6.0044
7993756	ACSM3	NM_005622	Down in HRG treated	1.22652e-05	179.728	-1.83524	7.01388	6.95233	6.80145	6.20855	5.80549	6.12571
8136863	TMEM139	NM_153345	Down in HRG treated	1.08635e-05	171.141	-1.8393	9.45279	9.59087	9.63457	8.75465	8.6401	8.64601
7948864	STX5	NM_003164	Down in HRG treated	1.19148e-05	175.354	-1.8405	9.2406	9.36215	9.29885	8.46304	8.48291	8.31535
8068697	MX2	NM_002463	Down in HRG treated	1.08635e-05	173.636	-1.84197	6.17536	6.24596	6.20198	5.40144	5.3751	5.203
7913593	TCEA3	NM_003196	Down in HRG treated	1.22652e-05	176.649	-1.84368	9.50928	9.54809	9.29944	8.63493	8.57172	8.5024
8133540	GATSL1	NM_001145063	Down in HRG treated	1.01626e-05	167.622	-1.8441	8.7086	8.57711	8.5334	7.76798	7.62169	7.78068
8140249	GATSL1	NM_001145063	Down in HRG treated	1.01626e-05	167.528	-1.8441	8.7086	8.57711	8.5334	7.76798	7.62169	7.78068
7947165	SLC5A12	NM_178498	Down in HRG treated	1.01626e-05	165.942	-1.85749	6.55857	6.53348	6.35983	5.55878	5.70903	5.50401
8129924	TXLNB	NM_153235	Down in HRG treated	1.0513e-05	170.098	-1.85878	5.88377	6.05837	5.61256	5.01709	4.96753	4.88701
7987636	OIP5	NM_007280	Down in HRG treated	1.01626e-05	165.729	-1.86337	8.87795	8.86055	8.79736	8.17387	7.87999	7.78826
7953936	C12orf59	NM_153022	Down in HRG treated	8.76086e-06	151.829	-1.86374	6.13425	6.12965	6.1676	5.16965	5.1559	5.41135
8033151	ACER1	NM_133492	Down in HRG treated	9.1113e-06	155.048	-1.86632	8.52317	8.59753	8.54837	7.67611	7.61723	7.67515
8037331	XRCC1	NM_006297	Down in HRG treated	9.46173e-06	159.659	-1.86684	9.13023	9.17962	9.1791	8.36936	8.31095	8.10684
8156341	CENPP	NM_001012267	Down in HRG treated	9.46173e-06	160.054	-1.86758	7.46453	7.58444	7.40849	6.66459	6.62853	6.46084
7975598	ACOT1	NM_001037161	Down in HRG treated	9.1113e-06	153.58	-1.87234	9.32345	9.45582	9.33933	8.45432	8.51299	8.43676
8111932	CCL28	NM_148672	Down in HRG treated	8.76086e-06	151.774	-1.8724	9.71517	9.71828	9.6355	8.81597	8.75653	8.78179
7990555	NRG4	NM_138573	Down in HRG treated	1.08635e-05	170.995	-1.87607	5.94564	5.84029	5.72711	5.1755	4.98881	4.6256
7939102	ELP4	NM_019040	Down in HRG treated	9.1113e-06	154.953	-1.88004	9.82124	9.86732	9.69681	9.04525	8.87294	8.73488
7957338	SYT1	NM_005639	Down in HRG treated	1.08635e-05	173.498	-1.88279	8.2413	8.21551	8.05645	7.30292	7.61657	6.85516
7943162	C11orf54	NM_014039	Down in HRG treated	7.35912e-06	145.136	-1.88634	10.6098	10.394	10.4339	9.65597	9.48902	9.54594
7924549	PCMTD2	BC032332	Down in HRG treated	1.26156e-05	182.526	-1.89179	8.53563	8.36727	7.82459	7.42804	7.59046	6.94974
8049963	PCMTD2	BC032332	Down in HRG treated	1.26156e-05	182.322	-1.89179	8.53563	8.36727	7.82459	7.42804	7.59046	6.94974
8149673	REEP4	NM_025232	Down in HRG treated	7.00869e-06	139.705	-1.89373	9.16423	9.31507	9.33471	8.34521	8.29742	8.40769
8121850	HEY2	NM_012259	Down in HRG treated	7.00869e-06	140.73	-1.89555	8.14184	8.25832	8.41713	7.50009	7.22043	7.32893
7909175	SRGAP2	NM_015326	Down in HRG treated	6.30782e-06	138.462	-1.89702	9.31095	9.09869	9.31152	8.37086	8.31559	8.2635
8102371	C4orf21	NM_018392	Down in HRG treated	8.76086e-06	152.543	-1.9025	7.21966	7.02985	6.82332	6.2314	6.16212	5.89563
8098006	GLRB	NM_000824	Down in HRG treated	5.95739e-06	136.331	-1.9066	6.94227	7.08774	6.87194	6.02596	6.14288	5.94011
7963721	CALCOCO1	NM_020898	Down in HRG treated	5.95739e-06	134.248	-1.90821	8.76429	8.92094	8.80926	7.91759	7.88974	7.89049
7947274	MPPED2	NM_001584	Down in HRG treated	5.95739e-06	133.393	-1.91458	6.39984	6.19245	6.29587	5.36431	5.45593	5.25683
8142585	CADPS2	NM_017954	Down in HRG treated	5.95739e-06	130.184	-1.91871	7.76406	7.63551	7.44912	6.58263	6.69278	6.75286
7997332	NUDT7	NM_001105663	Down in HRG treated	5.95739e-06	128.59	-1.9239	10.1258	9.98973	10.0966	9.21966	9.09583	9.06454
7897378	PER3	NM_016831	Down in HRG treated	4.90608e-06	122.935	-1.92804	8.19872	8.07261	8.17492	7.04292	7.16965	7.39228
8015798	LOC100130581	NR_027413	Down in HRG treated	5.95739e-06	134.033	-1.93269	7.50082	7.33616	7.28801	6.5566	6.47411	6.24246
7975292	RAD51L1	NM_002877	Down in HRG treated	5.25652e-06	123.796	-1.93332	8.11313	8.20735	8.01742	7.16566	7.22219	7.09681
8008819	YPEL2	NM_001005404	Down in HRG treated	4.20521e-06	119.126	-1.93701	7.50149	7.39592	7.58264	6.45103	6.45346	6.71406
8099633	PPARGC1A	NM_013261	Down in HRG treated	4.55565e-06	121.953	-1.93862	7.24938	7.13104	7.20159	6.31281	6.21739	6.18671
7932733	MKX	NM_173576	Down in HRG treated	4.20521e-06	117.339	-1.94312	8.50192	8.41129	8.33212	7.48552	7.32875	7.55594
7916506	C1orf168	NM_001004303	Down in HRG treated	7.00869e-06	142.692	-1.94467	7.20985	7.23364	6.74369	6.30244	6.19135	5.81482
8043602	NCAPH	NM_015341	Down in HRG treated	5.25652e-06	123.186	-1.94512	9.12401	9.11064	8.96358	8.18618	8.19468	7.9378
7940698	TAF6L	NM_006473	Down in HRG treated	4.20521e-06	118.077	-1.95092	8.00285	8.20772	8.2932	7.3	7.22213	7.08917
8013567	C17orf108	NM_001076680	Down in HRG treated	5.95739e-06	136.511	-1.95471	4.43131	5.33703	4.77832	4.02179	3.98231	3.6417
8094759	NSUN7	NM_024677	Down in HRG treated	4.20521e-06	118.318	-1.96895	7.84725	7.87054	7.66994	6.97456	6.80518	6.67571
7909954	DISP1	NM_032890	Down in HRG treated	3.15391e-06	111.078	-1.97395	6.82522	6.78516	7.1008	6.08516	5.86058	5.82218
8122843	ESR1	NM_000125	Down in HRG treated	3.15391e-06	110.675	-1.97615	9.59629	9.42945	9.41171	8.4908	8.55399	8.44459
8137464	PSPH	NM_004577	Down in HRG treated	3.15391e-06	104.287	-1.97695	9.98627	9.94369	10.1675	8.98124	8.95095	9.21545
8075164	CHEK2	NM_001005735	Down in HRG treated	3.15391e-06	111.519	-1.97706	7.54588	7.49237	7.2746	6.53404	6.38222	6.44653
8140170	GTF2IRD2	NM_173537	Down in HRG treated	3.15391e-06	108.619	-1.9874	8.6783	8.72462	8.52814	7.70347	7.79275	7.46219
8083968	NLGN1	NM_014932	Down in HRG treated	3.15391e-06	107.245	-1.99476	6.77504	6.84509	6.55403	5.88487	5.67355	5.62709
8083978	NAALADL2	NM_207015	Down in HRG treated	3.15391e-06	103.735	-1.99568	8.62261	8.52732	8.29967	7.52687	7.41246	7.51963
7958262	TCP11L2	NM_152772	Down in HRG treated	3.15391e-06	103.472	-2.00109	8.1583	8.18057	7.96919	7.21312	7.09399	6.9986
8045563	ARHGAP15	NM_018460	Down in HRG treated	3.50435e-06	114.784	-2.0077	5.62946	5.37956	5.07083	4.58434	4.06418	4.41469
8054254	AFF3	NM_002285	Down in HRG treated	2.45304e-06	97.3114	-2.01071	8.41074	8.47675	8.279	7.40225	7.46966	7.27146
7908351	PLA2G4A	NM_024420	Down in HRG treated	2.45304e-06	96.5809	-2.01526	5.45808	5.30494	5.02597	4.163	4.22975	4.36335
7966448	TMEM116	NM_001193531	Down in HRG treated	2.45304e-06	96.8324	-2.01592	10.4203	10.2874	10.1823	9.38832	9.20649	9.26087
8094911	ATP10D	NM_020453	Down in HRG treated	2.45304e-06	94.1831	-2.0216	8.33402	8.32616	8.35074	7.44306	7.20558	7.31579
8096919	ALPK1	NM_025144	Down in HRG treated	2.45304e-06	96.1242	-2.03048	7.04026	6.95122	7.1053	6.13368	6.128	5.76963
8065719	PXMP4	NM_007238	Down in HRG treated	2.45304e-06	92.3982	-2.03061	9.74994	9.84798	9.82223	8.9187	8.69661	8.73911
7929616	FRAT1	NM_005479	Down in HRG treated	2.10261e-06	91.4862	-2.03574	7.48049	7.19888	7.28522	6.37891	6.02878	6.48025
7953351	NCAPD2	NM_014865	Down in HRG treated	2.10261e-06	87.3906	-2.05409	9.35632	9.29039	9.3455	8.48037	8.16302	8.23333
8049394	TRPM8	NM_024080	Down in HRG treated	2.10261e-06	87.3696	-2.05497	5.50651	5.18963	5.22315	4.28341	4.27711	4.24141
8109677	GABRG2	NM_198904	Down in HRG treated	2.10261e-06	88.7123	-2.05577	6.16131	6.16328	6.06035	5.16734	5.20961	4.88896
8175393	ARHGEF6	NM_004840	Down in HRG treated	1.40174e-06	83.9959	-2.05591	7.03667	7.02505	7.02802	5.88859	6.11183	5.96999
8075637	LARGE	NM_004737	Down in HRG treated	1.40174e-06	83.498	-2.06234	8.83958	8.86895	8.89847	7.85826	7.78083	7.83506
8088602	MAGI1	NM_015520	Down in HRG treated	1.40174e-06	82.4307	-2.06483	8.45968	8.4354	8.2946	7.42033	7.33933	7.29195
7950086	NUMA1	NM_006185	Down in HRG treated	1.40174e-06	80.4511	-2.06544	9.79152	9.77864	9.77707	8.73141	8.76571	8.71077
8066848	PREX1	NM_020820	Down in HRG treated	1.40174e-06	81.1063	-2.07036	10.631	10.5934	10.589	9.64146	9.52372	9.49857
8055323	NCKAP5	NM_207363	Down in HRG treated	1.40174e-06	79.107	-2.0708	6.10863	6.08779	5.9881	5.06332	4.98861	4.98203
8016590	FAM117A	NM_030802	Down in HRG treated	1.40174e-06	77.2027	-2.07953	8.72098	8.76725	8.88451	7.74466	7.77069	7.68861
8059776	KCNJ13	NM_002242	Down in HRG treated	1.40174e-06	78.3074	-2.08425	5.11032	5.18438	5.14924	4.08853	4.19459	3.98223
8007493	ARL4D	NM_001661	Down in HRG treated	1.40174e-06	80.259	-2.08447	8.65343	8.75174	8.68833	7.87282	7.56992	7.47171
8057689	OSGEPL1	NM_022353	Down in HRG treated	1.40174e-06	76.8097	-2.0921	8.16395	8.13281	8.10816	7.19026	7.0735	6.94631
8162183	LOC440173	NR_027471	Down in HRG treated	3.50435e-07	72.2373	-2.11415	7.84373	7.77556	7.79147	6.87459	6.63823	6.6577
8117343	HFE	NM_000410	Down in HRG treated	3.50435e-07	67.2339	-2.11903	8.68594	8.70663	8.76863	7.68815	7.45221	7.77063
7964089	PAN2	NM_001127460	Down in HRG treated	3.50435e-07	70.0617	-2.12075	8.70161	8.78708	8.62347	7.62325	7.69379	7.54139
8133549	GTF2IRD2B	NM_001003795	Down in HRG treated	3.50435e-07	70.147	-2.12605	8.7552	8.82181	8.63873	7.71246	7.72514	7.51361
8084165	SOX2	NM_003106	Down in HRG treated	7.00869e-07	73.5103	-2.13129	9.22349	8.71864	9.22028	8.09474	7.74241	8.05007
7914467	SPOCD1	NM_144569	Down in HRG treated	3.50435e-07	70.1546	-2.13402	7.72976	7.73579	7.60823	6.56943	6.76993	6.45369
8150714	PCMTD1	NM_052937	Down in HRG treated	3.50435e-07	68.3949	-2.14169	10.0522	9.89158	9.73686	8.78067	8.86773	8.736
8169174	RNF128	NM_024539	Down in HRG treated	3.50435e-07	65.9495	-2.15049	7.16909	6.97571	7.04331	5.95797	6.05651	5.85964
8079131	FAM198A	NM_001129908	Down in HRG treated	3.50435e-07	68.6044	-2.15714	7.67384	7.70344	7.40129	6.66176	6.57035	6.21911
7919055	HMGCS2	NM_005518	Down in HRG treated	0	59.4646	-2.16456	8.32823	8.31285	8.30211	7.1621	7.12664	7.31222
8055377	ZRANB3	NM_032143	Down in HRG treated	3.50435e-07	69.9748	-2.16464	7.16299	6.94313	7.10186	6.0337	6.21288	5.61902
8102450	NDST4	NM_022569	Down in HRG treated	3.50435e-07	66.9646	-2.16586	5.45179	5.35293	5.03099	4.05953	4.04719	4.38418
7932407	ST8SIA6	NM_001004470	Down in HRG treated	0	62.0156	-2.17103	7.38431	7.52342	7.25675	6.44423	6.11088	6.25423
7915896	CYP4Z2P	NR_002788	Down in HRG treated	7.00869e-07	74.1008	-2.17486	7.9748	8.12437	7.52567	6.68896	7.06843	6.50469
8117458	BTN3A1	NM_001145009	Down in HRG treated	0	61.4548	-2.18711	7.13097	6.8322	6.86199	5.99948	5.66936	5.76924
8008263	PDK2	NM_002611	Down in HRG treated	0	55.2435	-2.19731	9.30117	9.28359	9.40474	8.17045	8.21348	8.19836
7915718	TESK2	NM_007170	Down in HRG treated	0	58.6851	-2.19829	9.17125	9.35879	9.3696	8.31961	8.20555	7.96534
7951133	MAML2	NM_032427	Down in HRG treated	0	53.8932	-2.21742	7.16414	7.10299	7.14222	6.01729	6.03052	5.91489
8012464	LOC100128288	NR_024447	Down in HRG treated	0	54.5358	-2.23505	7.2454	6.88804	7.0292	6.05205	5.85428	5.77538
7929388	PLCE1	NM_016341	Down in HRG treated	0	51.398	-2.24225	9.73641	9.65752	9.61037	8.66646	8.48697	8.35602
8089596	WDR52	NM_001164496	Down in HRG treated	0	49.7092	-2.29114	8.56153	8.46527	8.68189	7.65962	7.43317	7.02771
8088642	LRIG1	NM_015541	Down in HRG treated	0	42.2646	-2.30883	9.84622	9.83228	9.8201	8.71086	8.63489	8.53136
8021131	KATNAL2	NM_031303	Down in HRG treated	0	41.9206	-2.3197	7.5005	7.53933	7.37959	6.30066	6.30328	6.17366
8121015	C6orf165	NM_001031743	Down in HRG treated	0	41.9282	-2.32326	6.97313	6.83402	6.87773	5.81474	5.58578	5.6359
8104035	SORBS2	NM_021069	Down in HRG treated	0	39.8915	-2.3322	6.79002	6.862	6.81187	5.56429	5.62233	5.6122
7954810	LRRK2	NM_198578	Down in HRG treated	0	41.0823	-2.34593	7.22838	7.17456	6.97241	6.13706	5.86507	5.68274
8061227	SLC24A3	NM_020689	Down in HRG treated	0	37.7502	-2.34705	8.24843	8.25671	8.28412	6.94531	7.01476	7.13664
8140840	STEAP4	NM_024636	Down in HRG treated	0	39.6872	-2.35149	7.02598	6.7397	6.73854	5.74145	5.55105	5.51099
8091600	PLCH1	NM_001130960	Down in HRG treated	0	39.9634	-2.36715	8.16329	8.00908	8.09269	7.01284	7.02902	6.49375
8165866	STS	NM_000351	Down in HRG treated	0	35.5021	-2.37727	9.31493	9.38243	9.39376	8.08053	8.08177	8.18091
7898750	ZBTB40	NM_001083621	Down in HRG treated	0	34.7265	-2.38636	9.32738	9.2373	9.15523	8.0149	8.03019	7.91039
7957092	C12orf28	BC143553	Down in HRG treated	0	33.6538	-2.41004	8.46525	8.51385	8.49658	7.38025	7.10169	7.18656
7906954	PBX1	NM_002585	Down in HRG treated	0	32.3084	-2.41372	11.0984	10.9706	10.9843	9.79169	9.77193	9.67591
8081758	GRAMD1C	NM_017577	Down in HRG treated	0	35.8802	-2.41659	7.67357	7.3421	7.69195	6.40566	6.45625	6.02679
8084923	LOC401109	NR_034088	Down in HRG treated	0	33.3132	-2.42213	8.34832	8.20589	8.0541	6.97717	7.03782	6.7645
7938812	TMEM86A	NM_153347	Down in HRG treated	0	34.7785	-2.45212	7.2993	7.64588	7.52292	6.1967	6.39284	5.99648
7905677	CREB3L4	NM_130898	Down in HRG treated	0	29.2625	-2.47265	9.73804	9.73934	9.71241	8.53421	8.32272	8.41469
8008609	ANKFN1	NM_153228	Down in HRG treated	0	23.4297	-2.61628	5.87489	5.61469	5.55769	4.44637	4.05219	4.38616
7944603	GRIK4	NM_014619	Down in HRG treated	0	23.16	-2.62446	9.23445	9.09391	9.00888	7.73897	7.64825	7.77395
7975613	ACOT6	NM_001037162	Down in HRG treated	0	22.1586	-2.65674	6.64185	6.37114	6.10772	5.11816	4.79674	4.97684
7979721	TMEM229B	NM_182526	Down in HRG treated	0	18.3926	-2.77757	6.92299	6.7527	6.73377	5.66098	5.34118	4.98583
8091678	VEPH1	NM_024621	Down in HRG treated	0	18.2822	-2.78942	9.47159	9.43892	9.32993	7.95455	8.04235	7.80364
7935270	BLNK	NM_013314	Down in HRG treated	0	14.5275	-2.91483	8.86745	8.96332	8.86184	7.38642	7.41414	7.26181
8092021	LRRC31	NM_024727	Down in HRG treated	0	13.307	-2.93872	6.17881	6.262	5.94558	4.6352	4.45982	4.6258
7933772	ANK3	NM_020987	Down in HRG treated	0	13.7655	-2.95815	7.85502	7.84828	7.72193	6.27938	6.21953	6.23224
8111255	CDH10	NM_006727	Down in HRG treated	0	13.0501	-2.97805	8.10577	7.8599	7.61238	6.53461	6.1286	6.19174
8078272	NR1D2	NM_005126	Down in HRG treated	0	10.8114	-3.10137	8.5483	8.49744	8.54097	6.92189	6.94012	6.82598
8084219	KLHL24	NM_017644	Down in HRG treated	0	9.10746	-3.15905	9.62744	9.58099	9.59622	7.96684	8.01293	7.84641
7980680	FOXN3	NM_001085471	Down in HRG treated	0	8.00605	-3.22603	9.27842	9.23246	9.13409	7.59626	7.40982	7.56961
7978801	MDGA2	NM_001113498	Down in HRG treated	0	8.64748	-3.32365	7.21431	7.02932	6.82986	5.47005	5.46816	4.93698
7950764	DLG2	NM_001364	Down in HRG treated	0	6.18634	-3.46502	7.73057	7.7641	7.54439	6.06584	5.95	5.64463
7973850	AKAP6	NM_004274	Down in HRG treated	0	6.07618	-3.47944	7.72674	7.47495	7.57958	5.84892	5.75056	5.78523
7930593	C10orf81	NM_001193434	Down in HRG treated	0	6.72126	-3.49771	7.48019	7.32754	7.34143	5.73878	5.81304	5.17811
8109752	ODZ2	AK302302	Down in HRG treated	0	4.0167	-4.14508	7.52891	7.27653	7.09899	5.05069	5.39183	5.30771
7971590	CAB39L	NM_030925	Down in HRG treated	0	2.09216	-5.10688	9.26255	9.16618	9.13419	6.81663	6.9413	6.74766
8111569	RANBP3L	NM_001161429	Down in HRG treated	0	1.12983	-6.51337	7.45373	7.39294	7.07488	4.83074	4.49695	4.48365
