# Supplementary material for: Characterization of a P-Rex1 gene signature in breast cancer cells
Source: Oncotarget. 2016 Jun 24;7(32):51335–48. doi: 10.18632/oncotarget.10285 (PMC5239479; doi:10.18632/oncotarget.10285)
Supplement: Supplementary file 3 [file oncotarget-07-51335-s003.xlsx]

## Sheet: HRG-PREX1 modulated genes
Transcript ID	Gene Symbol	RefSeq	Effect of HRG	% inhibition by P-Rex1 RNAi	FC1 (NT&parental HRG vs vehicle)	FC2 (Prex1 siRNAs HRG vs vehicle)	FC1-FC2	Ratio (FC1/FC2)	Pvalue (Ratio Fcs)
7917516	GBP1	NM_002053	Up in HRG treated	61.2177	8.74245	3.39053	5.35193	2.57849	1e-05
7951259	MMP10	NM_002425	Up in HRG treated	60.8042	5.48634	2.15042	3.33593	2.55129	0.000205371
7951271	MMP1	NM_002421	Up in HRG treated	57.8966	4.24045	1.78538	2.45508	2.3751	0.000774092
8025918	CNN1	NM_001299	Up in HRG treated	57.639	3.30556	1.40027	1.90529	2.36066	0.00270142
7957260	GLIPR1	NM_006851	Up in HRG treated	57.6367	31.2698	13.2469	18.0228	2.36053	1e-05
8130173	RAET1L	NM_130900	Up in HRG treated	56.3463	3.7416	1.63335	2.10825	2.29076	0.00121643
8136347	CALD1	NM_033138	Up in HRG treated	53.411	3.27103	1.52394	1.74709	2.14643	0.00309637
8042788	ACTG2	NM_001615	Up in HRG treated	52.6447	2.33406	1.1053	1.22876	2.1117	0.011564
8096116	AGPAT9	NM_032717	Up in HRG treated	51.4486	6.03066	2.92797	3.10269	2.05967	0.000189573
8096602	DAPP1	NM_014395	Up in HRG treated	51.3697	3.33021	1.61949	1.71072	2.05633	0.00469194
7950810	SYTL2	NM_206927	Up in HRG treated	51.1497	12.1617	5.94104	6.2207	2.04707	1e-05
8019593	KRTAP31	NM_031958	Up in HRG treated	50.6517	3.76578	1.85835	1.90743	2.02641	0.00235387
8089464	LOC151760	ENST00000383686	Up in HRG treated	49.6814	4.547	2.28799	2.25901	1.98733	0.00104265
7908072	LAMC2	NM_005562	Up in HRG treated	47.3937	3.22474	1.69642	1.52832	1.90091	0.00703002
7905544	SPRR1A	NM_005987	Up in HRG treated	47.2236	3.90977	2.06344	1.84634	1.89479	0.00559242
7994058	SCNN1G	NM_001039	Up in HRG treated	46.1474	2.20318	1.18647	1.01671	1.85692	0.0330964
8015635	PTRF	NM_012232	Up in HRG treated	45.9986	2.47966	1.33905	1.14061	1.8518	0.0201896
7976496	SERPINA3	NM_001085	Up in HRG treated	45.641	4.62728	2.51534	2.11194	1.83962	0.00295419
8105267	ITGA2	NM_002203	Up in HRG treated	44.9793	3.77394	2.07645	1.69749	1.8175	0.00314376
8122265	TNFAIP3	NM_006290	Up in HRG treated	44.4192	2.43701	1.35451	1.0825	1.79918	0.028831
7952205	MCAM	NM_006500	Up in HRG treated	44.2144	2.3822	1.32892	1.05327	1.79258	0.0313586
8095723	EPGN	NM_001013442	Up in HRG treated	44.1329	4.11335	2.29801	1.81534	1.78996	0.00467615
7934906	ACTA2	NM_001141945	Up in HRG treated	43.8343	2.18319	1.2262	0.956989	1.78045	0.0330648
8015016	TNS4	NM_032865	Up in HRG treated	42.9985	3.84764	2.19321	1.65443	1.75434	0.00987362
8106098	MAP1B	NM_005909	Up in HRG treated	42.5375	5.33338	3.06469	2.26868	1.74026	0.00699842
8003875	SPNS2	NM_001124758	Up in HRG treated	42.1397	4.06532	2.3522	1.71311	1.7283	0.00526066
7943413	BIRC3	NM_001165	Up in HRG treated	41.6792	2.41559	1.40879	1.0068	1.71466	0.0416588
8135601	MET	NM_001127500	Up in HRG treated	41.3277	2.28817	1.34252	0.945646	1.70438	0.0533333
8146500	LYN	NM_002350	Up in HRG treated	41.0752	4.34586	2.56079	1.78507	1.69708	0.00492891
8030007	EMP3	NM_001425	Up in HRG treated	41.0422	2.98569	1.7603	1.22539	1.69613	0.0188942
8012326	ALOXE3	NM_001165960	Up in HRG treated	40.8558	2.52977	1.49621	1.03356	1.69078	0.0300316
7905789	IL6R	NM_000565	Up in HRG treated	40.1538	4.07848	2.44082	1.63766	1.67095	0.00473934
7921344	ELL2	NM_012081	Up in HRG treated	40.1496	2.89146	1.73055	1.16091	1.67083	0.0407741
8162652	CTSL2	NM_001333	Up in HRG treated	39.7406	2.67689	1.61308	1.06381	1.65949	0.0269352
7983478	C15orf48	NM_032413	Up in HRG treated	39.5525	2.58112	1.56022	1.0209	1.65433	0.0485782
7972713	EFNB2	NM_004093	Up in HRG treated	39.0884	2.3804	1.44994	0.930459	1.64172	0.0495893
7917532	GBP2	NM_004120	Up in HRG treated	38.3534	2.62117	1.61586	1.00531	1.62215	0.0387836
8090193	HEG1	NM_020733	Up in HRG treated	38.1585	2.73832	1.69342	1.0449	1.61704	0.027425
7974366	PTGER2	NM_000956	Up in HRG treated	37.7753	3.2951	2.05037	1.24473	1.60708	0.0233175
8110841	LPCAT1	NM_024830	Up in HRG treated	37.7162	2.32958	1.45095	0.878629	1.60555	0.0554186
7909789	TGFB2	NM_001135599	Up in HRG treated	37.4995	3.0552	1.90952	1.14569	1.59999	0.0238705
7986446	ALDH1A3	NM_000693	Up in HRG treated	37.0295	3.30382	2.08043	1.22339	1.58804	0.0382464
8175593	IDS	NM_000202	Up in HRG treated	35.9781	2.80665	1.79687	1.00978	1.56196	0.0430806
8015337	KRT15	NM_002275	Up in HRG treated	35.0437	3.06548	1.99123	1.07426	1.5395	0.0258452
8092552	IGF2BP2	NM_006548	Up in HRG treated	32.6048	3.40954	2.29787	1.11167	1.48378	0.0307899
8047127	MYO1B	NM_001130158	Up in HRG treated	30.4164	3.04895	2.12157	0.92738	1.43712	0.0500158
8008885	MIR21	NR_029493	Up in HRG treated	30.1061	4.30324	3.0077	1.29554	1.43074	0.0136177
8021653	SERPINB8	NM_002640	Up in HRG treated	29.8743	4.10537	2.87892	1.22645	1.42601	0.0511216
7933750	SLC16A9	NM_194298	Up in HRG treated	24.4225	3.77853	2.85571	0.922811	1.32315	0.0472828
8056184	ITGB6	NM_000888	Up in HRG treated	18.05	6.35981	5.21187	1.14794	1.22026	0.0267615
8140840	STEAP4	NM_024636	Down in HRG treated	50.9724	2.75417	1.3503	1.40387	2.03967	2.4958403E4
7930593	C10orf81	NM_001193434	Down in HRG treated	45.9826	3.71973	2.0093	1.71043	1.85126	6.655574E5
8092021	LRRC31	NM_024727	Down in HRG treated	42.6026	2.87859	1.65223	1.22635	1.74224	7.3211314E4
7935270	BLNK	NM_013314	Down in HRG treated	40.7515	3.06728	1.81732	1.24996	1.68781	4.326123E4
8091600	PLCH1	NM_001130960	Down in HRG treated	40.0953	2.58642	1.54939	1.03703	1.66932	0.0016805325
8166202	GRPR	NM_005314	Down in HRG treated	39.4733	1.81347	1.09764	0.715839	1.65216	0.021381032
7971590	CAB39L	NM_030925	Down in HRG treated	37.8653	5.74868	3.57192	2.17676	1.60941	1e-06
7932733	MKX	NM_173576	Down in HRG treated	35.5921	1.94381	1.25197	0.691843	1.5526	0.030000001
7954810	LRRK2	NM_198578	Down in HRG treated	34.2889	2.65632	1.7455	0.91082	1.52181	0.006655574
8121850	HEY2	NM_012259	Down in HRG treated	34.1204	1.83873	1.21135	0.627384	1.51792	0.041930117
7950764	DLG2	NM_001364	Down in HRG treated	33.5226	3.80984	2.53268	1.27716	1.50427	8.652246E4
7973850	AKAP6	NM_004274	Down in HRG treated	33.1952	3.58903	2.39764	1.19139	1.4969	5.823627E4
8121015	C6orf165	NM_001031743	Down in HRG treated	32.9143	2.38861	1.60241	0.786194	1.49063	0.011613977
8078272	NR1D2	NM_005126	Down in HRG treated	32.6028	3.1836	2.14566	1.03794	1.48374	0.0019966722
8054254	AFF3	NM_002285	Down in HRG treated	32.3602	2.13584	1.44468	0.691163	1.47842	0.02950083
8098006	GLRB	NM_000824	Down in HRG treated	32.1835	2.22593	1.50955	0.716383	1.47457	0.031064892
8075164	CHEK2	NM_001005735	Down in HRG treated	32.0073	2.17889	1.48149	0.697404	1.47075	0.029633943
7915896	CYP4Z2P	NR_002788	Down in HRG treated	31.9466	2.32597	1.58291	0.743069	1.46943	0.019351082
8128795	AKD1	NM_001145128	Down in HRG treated	31.8908	2.00031	1.3624	0.637915	1.46823	0.044009984
8109752	ODZ2	AK302302	Down in HRG treated	31.432	4.01661	2.75411	1.2625	1.45841	5.15807E4
7979721	TMEM229B	NM_182526	Down in HRG treated	31.3923	2.93383	2.01284	0.920996	1.45756	0.0035440933
8096919	ALPK1	NM_025144	Down in HRG treated	31.1555	2.17779	1.49929	0.6785	1.45255	0.03425957
7932407	ST8SIA6	NM_001004470	Down in HRG treated	30.393	2.2989	1.6002	0.698705	1.43664	0.024575708
8021131	KATNAL2	NM_031303	Down in HRG treated	30.3593	2.55613	1.78011	0.776023	1.43594	0.018702162
8084165	SOX2	NM_003106	Down in HRG treated	30.3091	2.23433	1.55712	0.677205	1.43491	0.028535774
7905677	CREB3L4	NM_130898	Down in HRG treated	30.1033	2.49227	1.74201	0.750254	1.43068	0.017254576
8089596	WDR52	NM_001164496	Down in HRG treated	30.0447	2.41733	1.69105	0.726279	1.42948	0.035324458
8111569	RANBP3L	NM_001161429	Down in HRG treated	29.3908	6.87322	4.85313	2.02009	1.41625	6.655574E5
8055377	ZRANB3	NM_032143	Down in HRG treated	29.1484	2.38209	1.68774	0.694341	1.4114	0.027920134
7933772	ANK3	NM_020987	Down in HRG treated	29.0226	3.05841	2.17078	0.88763	1.4089	0.006938436
8081758	GRAMD1C	NM_017577	Down in HRG treated	28.8452	2.67387	1.90259	0.771284	1.40539	0.019883526
8088642	LRIG1	NM_015541	Down in HRG treated	28.3713	2.22241	1.59188	0.630526	1.39609	0.03826955
8057689	OSGEPL1	NM_022353	Down in HRG treated	28.1224	2.18903	1.57342	0.615608	1.39125	0.048702165
7906954	PBX1	NM_002585	Down in HRG treated	26.4788	2.36423	1.73821	0.62602	1.36015	0.038652245
7978801	MDGA2	NM_001113498	Down in HRG treated	25.8871	3.3881	2.51102	0.877082	1.34929	0.0060066553
7957092	C12orf28	BC143553	Down in HRG treated	25.6204	2.49835	1.85826	0.640088	1.34446	0.04327787
7975613	ACOT6	NM_001037162	Down in HRG treated	22.5265	2.80734	2.17495	0.632396	1.29076	0.048053242
7980680	FOXN3	NM_001085471	Down in HRG treated	20.4767	3.30172	2.62564	0.676083	1.25749	0.036622297
8170179	VGLL1	NM_016267	Down in HRG treated	18.2907	1.50058	1.22611	0.274467	1.22385	0.0081198

## Sheet: GO enrichment analysis
Pathway Name	Pathway Id	Source Name	Organism	Pathway uploaded gene count	Genes in InnateDB for this entity	Pathway p-value	Pathway p-value (corrected)	Gene Symbols	Genes (Symbol|IDBG-ID|Ensembl|Entrez|Fold Change|P-Value)
catagen	GO:0042637	biological process	9606	2	3	5.80068e-05	0.0646776	CTSL2; TGFB2;	CTSL2|IDBG-77609|ENSG00000136943|1515|; TGFB2|IDBG-106710|ENSG00000092969|7042|;
negative regulation of toll-like receptor 2 signaling pathway	GO:0034136	biological process	9606	2	4	0.000115679	0.0644912	LYN; TNFAIP3;	LYN|IDBG-408826|ENSG00000254087|4067|; TNFAIP3|IDBG-97033|ENSG00000118503|7128|;
regulation of protein kinase A signaling	GO:0010738	biological process	9606	2	7	0.000401389	0.0895097	AKAP6; LRRK2;	AKAP6|IDBG-4482|ENSG00000151320|9472|; LRRK2|IDBG-27257|ENSG00000188906|120892|;
extracellular matrix organization	GO:0030198	biological process	9606	7	312	0.000468121	0.0869926	CTSL2; ITGA2; ITGB6; LAMC2; MMP10; MMP1; TGFB2;	CTSL2|IDBG-77609|ENSG00000136943|1515|; ITGA2|IDBG-20326|ENSG00000164171|3673|; ITGB6|IDBG-73389|ENSG00000115221|100505984,3694|; LAMC2|IDBG-105293|ENSG00000058085|3918|; MMP10|IDBG-69194|ENSG00000166670|4319|; MMP1|IDBG-69221|ENSG00000196611|4312|; TGFB2|IDBG-106710|ENSG00000092969|7042|;
negative regulation of toll-like receptor 4 signaling pathway	GO:0034144	biological process	9606	2	8	0.000533645	0.0743767	LYN; TNFAIP3;	LYN|IDBG-408826|ENSG00000254087|4067|; TNFAIP3|IDBG-97033|ENSG00000118503|7128|;
righting reflex	GO:0060013	biological process	9606	2	8	0.000533645	0.0743767	ALDH1A3; GLRB;	ALDH1A3|IDBG-32178|ENSG00000184254|220|; GLRB|IDBG-42580|ENSG00000109738|2743|;
negative regulation of keratinocyte proliferation	GO:0010839	biological process	9606	2	10	0.000852715	0.0950777	CTSL2; EFNB2;	CTSL2|IDBG-77609|ENSG00000136943|1515|; EFNB2|IDBG-49553|ENSG00000125266|1948|;
cardiac epithelial to mesenchymal transition	GO:0060317	biological process	9606	2	11	0.00103921	0.105338	HEY2; TGFB2;	HEY2|IDBG-96125|ENSG00000135547|23493|; TGFB2|IDBG-106710|ENSG00000092969|7042|;
lymph vessel development	GO:0001945	biological process	9606	2	12	0.00124347	0.115539	EFNB2; HEG1;	EFNB2|IDBG-49553|ENSG00000125266|1948|; HEG1|IDBG-53997|ENSG00000173706|57493|;
negative regulation of immune response	GO:0050777	biological process	9606	2	13	0.00146533	0.12568	LYN; TGFB2;	LYN|IDBG-408826|ENSG00000254087|4067|; TGFB2|IDBG-106710|ENSG00000092969|7042|;
extracellular matrix disassembly	GO:0022617	biological process	9606	4	114	0.00165167	0.131544	CTSL2; LAMC2; MMP10; MMP1;	CTSL2|IDBG-77609|ENSG00000136943|1515|; LAMC2|IDBG-105293|ENSG00000058085|3918|; MMP10|IDBG-69194|ENSG00000166670|4319|; MMP1|IDBG-69221|ENSG00000196611|4312|;
regulation of inflammatory response	GO:0050727	biological process	9606	3	54	0.0017674	0.131377	BIRC3; LYN; NR1D2;	BIRC3|IDBG-69045|ENSG00000023445|330|; LYN|IDBG-408826|ENSG00000254087|4067|; NR1D2|IDBG-22253|ENSG00000174738|9975|;
B cell homeostasis	GO:0001782	biological process	9606	2	19	0.00315752	0.195591	LYN; SPNS2;	LYN|IDBG-408826|ENSG00000254087|4067|; SPNS2|IDBG-18815|ENSG00000183018|124976|;
axon guidance	GO:0007411	biological process	9606	6	336	0.00377717	0.22166	ANK3; EFNB2; ITGA2; MET; ODZ2; TGFB2;	ANK3|IDBG-75198|ENSG00000151150|288|; EFNB2|IDBG-49553|ENSG00000125266|1948|; ITGA2|IDBG-20326|ENSG00000164171|3673|; MET|IDBG-37371|ENSG00000105976|4233|; ODZ2|IDBG-56754|ENSG00000145934|57451|; TGFB2|IDBG-106710|ENSG00000092969|7042|;
positive regulation of epithelial cell migration	GO:0010634	biological process	9606	2	22	0.00422884	0.235758	ITGA2; TGFB2;	ITGA2|IDBG-20326|ENSG00000164171|3673|; TGFB2|IDBG-106710|ENSG00000092969|7042|;
ADP phosphorylation	GO:0006757	biological process	9606	1	1	0.00442991	0.0625234	AKD1;	AKD1|IDBG-95166|ENSG00000155085|221264|;
AMP phosphorylation	GO:0006756	biological process	9606	1	1	0.00442991	0.0625234	AKD1;	AKD1|IDBG-95166|ENSG00000155085|221264|;
CDP phosphorylation	GO:0061508	biological process	9606	1	1	0.00442991	0.0625234	AKD1;	AKD1|IDBG-95166|ENSG00000155085|221264|;
CMP phosphorylation	GO:0061566	biological process	9606	1	1	0.00442991	0.0625234	AKD1;	AKD1|IDBG-95166|ENSG00000155085|221264|;
GDP phosphorylation	GO:0061568	biological process	9606	1	1	0.00442991	0.0625234	AKD1;	AKD1|IDBG-95166|ENSG00000155085|221264|;
TDP phosphorylation	GO:0061571	biological process	9606	1	1	0.00442991	0.0625234	AKD1;	AKD1|IDBG-95166|ENSG00000155085|221264|;
UDP phosphorylation	GO:0061569	biological process	9606	1	1	0.00442991	0.0625234	AKD1;	AKD1|IDBG-95166|ENSG00000155085|221264|;
dADP phosphorylation	GO:0006174	biological process	9606	1	1	0.00442991	0.0625234	AKD1;	AKD1|IDBG-95166|ENSG00000155085|221264|;
dAMP phosphorylation	GO:0061565	biological process	9606	1	1	0.00442991	0.0625234	AKD1;	AKD1|IDBG-95166|ENSG00000155085|221264|;
dCDP phosphorylation	GO:0061570	biological process	9606	1	1	0.00442991	0.0625234	AKD1;	AKD1|IDBG-95166|ENSG00000155085|221264|;
dCMP phosphorylation	GO:0061567	biological process	9606	1	1	0.00442991	0.0625234	AKD1;	AKD1|IDBG-95166|ENSG00000155085|221264|;
dGDP phosphorylation	GO:0006186	biological process	9606	1	1	0.00442991	0.0625234	AKD1;	AKD1|IDBG-95166|ENSG00000155085|221264|;
establishment of monopolar cell polarity	GO:0061162	biological process	9606	1	1	0.00442991	0.0625234	MAP1B;	MAP1B|IDBG-27538|ENSG00000131711|4131|;
lymph circulation	GO:0003017	biological process	9606	1	1	0.00442991	0.0625234	HEG1;	HEG1|IDBG-53997|ENSG00000173706|57493|;
maintenance of protein location in plasma membrane	GO:0072660	biological process	9606	1	1	0.00442991	0.0625234	ANK3;	ANK3|IDBG-75198|ENSG00000151150|288|;
muscle cell migration	GO:0014812	biological process	9606	1	1	0.00442991	0.0625234	MET;	MET|IDBG-37371|ENSG00000105976|4233|;
negative regulation of CD40 signaling pathway	GO:2000349	biological process	9606	1	1	0.00442991	0.0625234	TNFAIP3;	TNFAIP3|IDBG-97033|ENSG00000118503|7128|;
negative regulation of cardiac vascular smooth muscle cell differentiation	GO:2000723	biological process	9606	1	1	0.00442991	0.0625234	HEY2;	HEY2|IDBG-96125|ENSG00000135547|23493|;
negative regulation of late endosome to lysosome transport	GO:1902823	biological process	9606	1	1	0.00442991	0.0625234	LRRK2;	LRRK2|IDBG-27257|ENSG00000188906|120892|;
negative regulation of mast cell proliferation	GO:0070667	biological process	9606	1	1	0.00442991	0.0625234	LYN;	LYN|IDBG-408826|ENSG00000254087|4067|;
negative regulation of nucleotide-binding oligomerization domain containing 1 signaling pathway	GO:0070429	biological process	9606	1	1	0.00442991	0.0625234	TNFAIP3;	TNFAIP3|IDBG-97033|ENSG00000118503|7128|;
negative regulation of nucleotide-binding oligomerization domain containing 2 signaling pathway	GO:0070433	biological process	9606	1	1	0.00442991	0.0625234	TNFAIP3;	TNFAIP3|IDBG-97033|ENSG00000118503|7128|;
negative regulation of phosphatidylcholine biosynthetic process	GO:2001246	biological process	9606	1	1	0.00442991	0.0625234	LPCAT1;	LPCAT1|IDBG-11200|ENSG00000153395|79888|;
negative regulation of thioredoxin peroxidase activity by peptidyl-threonine phosphorylation	GO:1903125	biological process	9606	1	1	0.00442991	0.0625234	LRRK2;	LRRK2|IDBG-27257|ENSG00000188906|120892|;
negative regulation of toll-like receptor 5 signaling pathway	GO:0034148	biological process	9606	1	1	0.00442991	0.0625234	TNFAIP3;	TNFAIP3|IDBG-97033|ENSG00000118503|7128|;
nucleus accumbens development	GO:0021768	biological process	9606	1	1	0.00442991	0.0625234	ALDH1A3;	ALDH1A3|IDBG-32178|ENSG00000184254|220|;
pigment biosynthetic process	GO:0046148	biological process	9606	1	1	0.00442991	0.0625234	SOX2;	SOX2|IDBG-66692|ENSG00000181449|6657|;
positive regulation of activation of Janus kinase activity	GO:0010536	biological process	9606	1	1	0.00442991	0.0625234	IL6R;	IL6R|IDBG-102945|ENSG00000160712|3570|;
positive regulation of activation-induced cell death of T cells	GO:0070237	biological process	9606	1	1	0.00442991	0.0625234	TGFB2;	TGFB2|IDBG-106710|ENSG00000092969|7042|;
positive regulation of cell communication by electrical coupling	GO:0010650	biological process	9606	1	1	0.00442991	0.0625234	ANK3;	ANK3|IDBG-75198|ENSG00000151150|288|;
positive regulation of collagen binding	GO:0033343	biological process	9606	1	1	0.00442991	0.0625234	ITGA2;	ITGA2|IDBG-20326|ENSG00000164171|3673|;
positive regulation of membrane depolarization during cardiac muscle cell action potential	GO:1900827	biological process	9606	1	1	0.00442991	0.0625234	ANK3;	ANK3|IDBG-75198|ENSG00000151150|288|;
positive regulation of oligodendrocyte progenitor proliferation	GO:0070447	biological process	9606	1	1	0.00442991	0.0625234	LYN;	LYN|IDBG-408826|ENSG00000254087|4067|;
positive regulation of protein phosphatase type 2B activity	GO:0032514	biological process	9606	1	1	0.00442991	0.0625234	AKAP6;	AKAP6|IDBG-4482|ENSG00000151320|9472|;
positive regulation of stress-activated protein kinase signaling cascade	GO:0070304	biological process	9606	1	1	0.00442991	0.0625234	LYN;	LYN|IDBG-408826|ENSG00000254087|4067|;
regulation of auditory receptor cell differentiation	GO:0045607	biological process	9606	1	1	0.00442991	0.0625234	HEY2;	HEY2|IDBG-96125|ENSG00000135547|23493|;
regulation of eye pigmentation	GO:0048073	biological process	9606	1	1	0.00442991	0.0625234	SPNS2;	SPNS2|IDBG-18815|ENSG00000183018|124976|;
regulation of kidney size	GO:0035564	biological process	9606	1	1	0.00442991	0.0625234	LRRK2;	LRRK2|IDBG-27257|ENSG00000188906|120892|;
regulation of monocyte chemotaxis	GO:0090025	biological process	9606	1	1	0.00442991	0.0625234	LYN;	LYN|IDBG-408826|ENSG00000254087|4067|;
regulation of neuroblast proliferation	GO:1902692	biological process	9606	1	1	0.00442991	0.0625234	LRRK2;	LRRK2|IDBG-27257|ENSG00000188906|120892|;
regulation of neuron maturation	GO:0014041	biological process	9606	1	1	0.00442991	0.0625234	LRRK2;	LRRK2|IDBG-27257|ENSG00000188906|120892|;
regulation of synaptic vesicle transport	GO:1902803	biological process	9606	1	1	0.00442991	0.0625234	LRRK2;	LRRK2|IDBG-27257|ENSG00000188906|120892|;
regulation of vascular wound healing	GO:0061043	biological process	9606	1	1	0.00442991	0.0625234	TNFAIP3;	TNFAIP3|IDBG-97033|ENSG00000118503|7128|;
signal transduction involved in intra-S DNA damage checkpoint	GO:0072428	biological process	9606	1	1	0.00442991	0.0625234	CHEK2;	CHEK2|IDBG-3314|ENSG00000183765|11200|;
tendon sheath development	GO:0002932	biological process	9606	1	1	0.00442991	0.0625234	MKX;	MKX|IDBG-65260|ENSG00000150051|283078|;
tricuspid valve morphogenesis	GO:0003186	biological process	9606	1	1	0.00442991	0.0625234	HEY2;	HEY2|IDBG-96125|ENSG00000135547|23493|;
positive regulation of collagen biosynthetic process	GO:0032967	biological process	9606	2	24	0.00502374	0.0700184	ITGA2; MKX;	ITGA2|IDBG-20326|ENSG00000164171|3673|; MKX|IDBG-65260|ENSG00000150051|283078|;
protein autophosphorylation	GO:0046777	biological process	9606	4	162	0.00583129	0.0802702	CHEK2; LRRK2; LYN; MET;	CHEK2|IDBG-3314|ENSG00000183765|11200|; LRRK2|IDBG-27257|ENSG00000188906|120892|; LYN|IDBG-408826|ENSG00000254087|4067|; MET|IDBG-37371|ENSG00000105976|4233|;
embryonic organ development	GO:0048568	biological process	9606	2	27	0.00633419	0.0850919	PBX1; SOX2;	PBX1|IDBG-104447|ENSG00000185630|5087|; SOX2|IDBG-66692|ENSG00000181449|6657|;
eye development	GO:0001654	biological process	9606	2	27	0.00633419	0.0850919	SOX2; TGFB2;	SOX2|IDBG-66692|ENSG00000181449|6657|; TGFB2|IDBG-106710|ENSG00000092969|7042|;
establishment of protein localization	GO:0045184	biological process	9606	2	28	0.00680193	0.0892253	ANK3; ITGA2;	ANK3|IDBG-75198|ENSG00000151150|288|; ITGA2|IDBG-20326|ENSG00000164171|3673|;
transmembrane receptor protein tyrosine kinase signaling pathway	GO:0007169	biological process	9606	3	87	0.00680228	0.0881923	BLNK; LYN; MET;	BLNK|IDBG-83724|ENSG00000095585|29760|; LYN|IDBG-408826|ENSG00000254087|4067|; MET|IDBG-37371|ENSG00000105976|4233|;
epidermis development	GO:0008544	biological process	9606	3	90	0.0074682	0.0915059	KRT15; LAMC2; SPRR1A;	KRT15|IDBG-49324|ENSG00000171346|3866|; LAMC2|IDBG-105293|ENSG00000058085|3918|; SPRR1A|IDBG-102582|ENSG00000169474|6698|;
hair follicle morphogenesis	GO:0031069	biological process	9606	2	30	0.00778293	0.0943258	CTSL2; TGFB2;	CTSL2|IDBG-77609|ENSG00000136943|1515|; TGFB2|IDBG-106710|ENSG00000092969|7042|;
DNA damage checkpoint	GO:0000077	biological process	9606	2	31	0.00829592	0.0984037	CHEK2; FOXN3;	CHEK2|IDBG-3314|ENSG00000183765|11200|; FOXN3|IDBG-15491|ENSG00000053254|1112|;
neuron fate commitment	GO:0048663	biological process	9606	2	31	0.00829592	0.0984037	SOX2; TGFB2;	SOX2|IDBG-66692|ENSG00000181449|6657|; TGFB2|IDBG-106710|ENSG00000092969|7042|;
phosphatidic acid biosynthetic process	GO:0006654	biological process	9606	2	32	0.00882371	0.103562	AGPAT9; LPCAT1;	AGPAT9|IDBG-27850|ENSG00000138678|84803|; LPCAT1|IDBG-11200|ENSG00000153395|79888|;
DNA rewinding	GO:0036292	biological process	9606	1	2	0.00884043	0.0770085	ZRANB3;	ZRANB3|IDBG-70747|ENSG00000121988|84083|;
Fc receptor mediated stimulatory signaling pathway	GO:0002431	biological process	9606	1	2	0.00884043	0.0770085	LYN;	LYN|IDBG-408826|ENSG00000254087|4067|;
atrioventricular valve development	GO:0003171	biological process	9606	1	2	0.00884043	0.0770085	HEY2;	HEY2|IDBG-96125|ENSG00000135547|23493|;
collagen-activated signaling pathway	GO:0038065	biological process	9606	1	2	0.00884043	0.0770085	ITGA2;	ITGA2|IDBG-20326|ENSG00000164171|3673|;
coronary vasculature morphogenesis	GO:0060977	biological process	9606	1	2	0.00884043	0.0770085	HEY2;	HEY2|IDBG-96125|ENSG00000135547|23493|;
detection of mechanical stimulus involved in equilibrioception	GO:0050973	biological process	9606	1	2	0.00884043	0.0770085	SOX2;	SOX2|IDBG-66692|ENSG00000181449|6657|;
hepatic immune response	GO:0002384	biological process	9606	1	2	0.00884043	0.0770085	IL6R;	IL6R|IDBG-102945|ENSG00000160712|3570|;
hypotonic response	GO:0006971	biological process	9606	1	2	0.00884043	0.0770085	ITGA2;	ITGA2|IDBG-20326|ENSG00000164171|3673|;
membrane assembly	GO:0071709	biological process	9606	1	2	0.00884043	0.0770085	ANK3;	ANK3|IDBG-75198|ENSG00000151150|288|;
negative regulation of intracellular signal transduction	GO:1902532	biological process	9606	1	2	0.00884043	0.0770085	LYN;	LYN|IDBG-408826|ENSG00000254087|4067|;
negative regulation of osteoclast proliferation	GO:0090291	biological process	9606	1	2	0.00884043	0.0770085	TNFAIP3;	TNFAIP3|IDBG-97033|ENSG00000118503|7128|;
negative regulation of toll-like receptor 3 signaling pathway	GO:0034140	biological process	9606	1	2	0.00884043	0.0770085	TNFAIP3;	TNFAIP3|IDBG-97033|ENSG00000118503|7128|;
negative regulation of transcription from RNA polymerase II promoter involved in smooth muscle cell differentiation	GO:2000820	biological process	9606	1	2	0.00884043	0.0770085	HEY2;	HEY2|IDBG-96125|ENSG00000135547|23493|;
negative regulation of transcription initiation from RNA polymerase II promoter	GO:0060633	biological process	9606	1	2	0.00884043	0.0770085	HEY2;	HEY2|IDBG-96125|ENSG00000135547|23493|;
optic cup morphogenesis involved in camera-type eye development	GO:0002072	biological process	9606	1	2	0.00884043	0.0770085	ALDH1A3;	ALDH1A3|IDBG-32178|ENSG00000184254|220|;
positive regulation of Fc receptor mediated stimulatory signaling pathway	GO:0060369	biological process	9606	1	2	0.00884043	0.0770085	LYN;	LYN|IDBG-408826|ENSG00000254087|4067|;
positive regulation of cell growth involved in cardiac muscle cell development	GO:0061051	biological process	9606	1	2	0.00884043	0.0770085	AKAP6;	AKAP6|IDBG-4482|ENSG00000151320|9472|;
positive regulation of delayed rectifier potassium channel activity	GO:1902261	biological process	9606	1	2	0.00884043	0.0770085	AKAP6;	AKAP6|IDBG-4482|ENSG00000151320|9472|;
regulation of RIG-I signaling pathway	GO:0039535	biological process	9606	1	2	0.00884043	0.0770085	BIRC3;	BIRC3|IDBG-69045|ENSG00000023445|330|;
regulation of cysteine-type endopeptidase activity	GO:2000116	biological process	9606	1	2	0.00884043	0.0770085	BIRC3;	BIRC3|IDBG-69045|ENSG00000023445|330|;
regulation of dopamine receptor signaling pathway	GO:0060159	biological process	9606	1	2	0.00884043	0.0770085	LRRK2;	LRRK2|IDBG-27257|ENSG00000188906|120892|;
regulation of synaptic vesicle exocytosis	GO:2000300	biological process	9606	1	2	0.00884043	0.0770085	LRRK2;	LRRK2|IDBG-27257|ENSG00000188906|120892|;
regulation of vasculogenesis	GO:2001212	biological process	9606	1	2	0.00884043	0.0770085	HEY2;	HEY2|IDBG-96125|ENSG00000135547|23493|;
tendon formation	GO:0035992	biological process	9606	1	2	0.00884043	0.0770085	MKX;	MKX|IDBG-65260|ENSG00000150051|283078|;
threonylcarbamoyladenosine biosynthetic process	GO:0070526	biological process	9606	1	2	0.00884043	0.0770085	OSGEPL1;	OSGEPL1|IDBG-77371|ENSG00000128694|64172|;
tolerance induction to lipopolysaccharide	GO:0072573	biological process	9606	1	2	0.00884043	0.0770085	TNFAIP3;	TNFAIP3|IDBG-97033|ENSG00000118503|7128|;
tricuspid valve formation	GO:0003195	biological process	9606	1	2	0.00884043	0.0770085	HEY2;	HEY2|IDBG-96125|ENSG00000135547|23493|;
umbilical cord morphogenesis	GO:0036304	biological process	9606	1	2	0.00884043	0.0770085	HEY2;	HEY2|IDBG-96125|ENSG00000135547|23493|;
neuromuscular junction development	GO:0007528	biological process	9606	2	33	0.00936616	0.0803328	ANK3; LRRK2;	ANK3|IDBG-75198|ENSG00000151150|288|; LRRK2|IDBG-27257|ENSG00000188906|120892|;
muscle contraction	GO:0006936	biological process	9606	3	99	0.00969161	0.0824897	ACTA2; ACTG2; CALD1;	ACTA2|IDBG-81614|ENSG00000107796|59|; ACTG2|IDBG-56729|ENSG00000163017|72|; CALD1|IDBG-42284|ENSG00000122786|800|;
activation of MAPK activity	GO:0000187	biological process	9606	3	101	0.0102325	0.0857835	EPGN; LRRK2; MET;	EPGN|IDBG-24347|ENSG00000182585|255324|; LRRK2|IDBG-27257|ENSG00000188906|120892|; MET|IDBG-37371|ENSG00000105976|4233|;
anatomical structure morphogenesis	GO:0009653	biological process	9606	3	101	0.0102325	0.0857835	EFNB2; IGF2BP2; MCAM;	EFNB2|IDBG-49553|ENSG00000125266|1948|; IGF2BP2|IDBG-68594|ENSG00000073792|10644|; MCAM|IDBG-74428|ENSG00000076706|102465453,4162|;
B-1 B cell homeostasis	GO:0001922	biological process	9606	1	3	0.0132316	0.080619	TNFAIP3;	TNFAIP3|IDBG-97033|ENSG00000118503|7128|;
Fc receptor mediated inhibitory signaling pathway	GO:0002774	biological process	9606	1	3	0.0132316	0.080619	LYN;	LYN|IDBG-408826|ENSG00000254087|4067|;
ascending aorta morphogenesis	GO:0035910	biological process	9606	1	3	0.0132316	0.080619	HEY2;	HEY2|IDBG-96125|ENSG00000135547|23493|;
bombesin receptor signaling pathway	GO:0031989	biological process	9606	1	3	0.0132316	0.080619	GRPR;	GRPR|IDBG-47111|ENSG00000126010|2925|;
cardiac vascular smooth muscle cell development	GO:0060948	biological process	9606	1	3	0.0132316	0.080619	HEY2;	HEY2|IDBG-96125|ENSG00000135547|23493|;
diencephalon morphogenesis	GO:0048852	biological process	9606	1	3	0.0132316	0.080619	SOX2;	SOX2|IDBG-66692|ENSG00000181449|6657|;
endocardial cushion to mesenchymal transition involved in heart valve formation	GO:0003199	biological process	9606	1	3	0.0132316	0.080619	HEY2;	HEY2|IDBG-96125|ENSG00000135547|23493|;
ferric iron import into cell	GO:0097461	biological process	9606	1	3	0.0132316	0.080619	STEAP4;	STEAP4|IDBG-25512|ENSG00000127954|79689|;
glial cell fate commitment	GO:0021781	biological process	9606	1	3	0.0132316	0.080619	SOX2;	SOX2|IDBG-66692|ENSG00000181449|6657|;
glomerular mesangial cell development	GO:0072144	biological process	9606	1	3	0.0132316	0.080619	ACTA2;	ACTA2|IDBG-81614|ENSG00000107796|59|;
glycolipid biosynthetic process	GO:0009247	biological process	9606	1	3	0.0132316	0.080619	ST8SIA6;	ST8SIA6|IDBG-58939|ENSG00000148488|338596|;
lymphocyte migration	GO:0072676	biological process	9606	1	3	0.0132316	0.080619	SPNS2;	SPNS2|IDBG-18815|ENSG00000183018|124976|;
negative regulation of chronic inflammatory response	GO:0002677	biological process	9606	1	3	0.0132316	0.080619	TNFAIP3;	TNFAIP3|IDBG-97033|ENSG00000118503|7128|;
negative regulation of myeloid leukocyte differentiation	GO:0002762	biological process	9606	1	3	0.0132316	0.080619	LYN;	LYN|IDBG-408826|ENSG00000254087|4067|;
negative regulation of transcription by transcription factor localization	GO:0010621	biological process	9606	1	3	0.0132316	0.080619	HEY2;	HEY2|IDBG-96125|ENSG00000135547|23493|;
olfactory pit development	GO:0060166	biological process	9606	1	3	0.0132316	0.080619	ALDH1A3;	ALDH1A3|IDBG-32178|ENSG00000184254|220|;
olfactory placode formation	GO:0030910	biological process	9606	1	3	0.0132316	0.080619	SOX2;	SOX2|IDBG-66692|ENSG00000181449|6657|;
positive regulation of catagen	GO:0051795	biological process	9606	1	3	0.0132316	0.080619	TGFB2;	TGFB2|IDBG-106710|ENSG00000092969|7042|;
positive regulation of dendritic cell apoptotic process	GO:2000670	biological process	9606	1	3	0.0132316	0.080619	LYN;	LYN|IDBG-408826|ENSG00000254087|4067|;
positive regulation of dopamine receptor signaling pathway	GO:0060161	biological process	9606	1	3	0.0132316	0.080619	LRRK2;	LRRK2|IDBG-27257|ENSG00000188906|120892|;
positive regulation of hepatocyte proliferation	GO:2000347	biological process	9606	1	3	0.0132316	0.080619	TNFAIP3;	TNFAIP3|IDBG-97033|ENSG00000118503|7128|;
positive regulation of homotypic cell-cell adhesion	GO:0034112	biological process	9606	1	3	0.0132316	0.080619	ANK3;	ANK3|IDBG-75198|ENSG00000151150|288|;
positive regulation of integrin biosynthetic process	GO:0045726	biological process	9606	1	3	0.0132316	0.080619	TGFB2;	TGFB2|IDBG-106710|ENSG00000092969|7042|;
positive regulation of mast cell proliferation	GO:0070668	biological process	9606	1	3	0.0132316	0.080619	LYN;	LYN|IDBG-408826|ENSG00000254087|4067|;
regulation of B cell apoptotic process	GO:0002902	biological process	9606	1	3	0.0132316	0.080619	LYN;	LYN|IDBG-408826|ENSG00000254087|4067|;
regulation of branching morphogenesis of a nerve	GO:2000172	biological process	9606	1	3	0.0132316	0.080619	LRRK2;	LRRK2|IDBG-27257|ENSG00000188906|120892|;
regulation of humoral immune response	GO:0002920	biological process	9606	1	3	0.0132316	0.080619	SPNS2;	SPNS2|IDBG-18815|ENSG00000183018|124976|;
regulation of mast cell activation	GO:0033003	biological process	9606	1	3	0.0132316	0.080619	LYN;	LYN|IDBG-408826|ENSG00000254087|4067|;
regulation of necroptotic process	GO:0060544	biological process	9606	1	3	0.0132316	0.080619	BIRC3;	BIRC3|IDBG-69045|ENSG00000023445|330|;
regulation of nucleotide-binding oligomerization domain containing signaling pathway	GO:0070424	biological process	9606	1	3	0.0132316	0.080619	BIRC3;	BIRC3|IDBG-69045|ENSG00000023445|330|;
regulation of toll-like receptor signaling pathway	GO:0034121	biological process	9606	1	3	0.0132316	0.080619	BIRC3;	BIRC3|IDBG-69045|ENSG00000023445|330|;
response to sterol depletion	GO:0006991	biological process	9606	1	3	0.0132316	0.080619	LYN;	LYN|IDBG-408826|ENSG00000254087|4067|;
synaptic transmission, glycinergic	GO:0060012	biological process	9606	1	3	0.0132316	0.080619	GLRB;	GLRB|IDBG-42580|ENSG00000109738|2743|;
tolerance induction to self antigen	GO:0002513	biological process	9606	1	3	0.0132316	0.080619	LYN;	LYN|IDBG-408826|ENSG00000254087|4067|;
vascular wound healing	GO:0061042	biological process	9606	1	3	0.0132316	0.080619	MCAM;	MCAM|IDBG-74428|ENSG00000076706|102465453,4162|;
extrinsic apoptotic signaling pathway	GO:0097191	biological process	9606	2	40	0.0135626	0.081742	IL6R; TGFB2;	IL6R|IDBG-102945|ENSG00000160712|3570|; TGFB2|IDBG-106710|ENSG00000092969|7042|;
collagen fibril organization	GO:0030199	biological process	9606	2	41	0.0142175	0.0847727	MKX; TGFB2;	MKX|IDBG-65260|ENSG00000150051|283078|; TGFB2|IDBG-106710|ENSG00000092969|7042|;
triglyceride biosynthetic process	GO:0019432	biological process	9606	2	41	0.0142175	0.0847727	AGPAT9; LPCAT1;	AGPAT9|IDBG-27850|ENSG00000138678|84803|; LPCAT1|IDBG-11200|ENSG00000153395|79888|;
neutrophil chemotaxis	GO:0030593	biological process	9606	2	42	0.0148859	0.0873565	PREX1; TGFB2;	PREX1|IDBG-79989|ENSG00000124126|57580|; TGFB2|IDBG-106710|ENSG00000092969|7042|;
positive regulation of cell adhesion	GO:0045785	biological process	9606	2	42	0.0148859	0.0873565	ITGA2; PREX1;	ITGA2|IDBG-20326|ENSG00000164171|3673|; PREX1|IDBG-79989|ENSG00000124126|57580|;
arterial endothelial cell differentiation	GO:0060842	biological process	9606	1	4	0.0176036	0.086088	HEY2;	HEY2|IDBG-96125|ENSG00000135547|23493|;
cardiac atrium morphogenesis	GO:0003209	biological process	9606	1	4	0.0176036	0.086088	HEG1;	HEG1|IDBG-53997|ENSG00000173706|57493|;
cardioblast differentiation	GO:0010002	biological process	9606	1	4	0.0176036	0.086088	TGFB2;	TGFB2|IDBG-106710|ENSG00000092969|7042|;
endothelial cell development	GO:0001885	biological process	9606	1	4	0.0176036	0.086088	HEG1;	HEG1|IDBG-53997|ENSG00000173706|57493|;
histamine secretion by mast cell	GO:0002553	biological process	9606	1	4	0.0176036	0.086088	LYN;	LYN|IDBG-408826|ENSG00000254087|4067|;
immune response-regulating cell surface receptor signaling pathway	GO:0002768	biological process	9606	1	4	0.0176036	0.086088	LYN;	LYN|IDBG-408826|ENSG00000254087|4067|;
intracellular distribution of mitochondria	GO:0048312	biological process	9606	1	4	0.0176036	0.086088	LRRK2;	LRRK2|IDBG-27257|ENSG00000188906|120892|;
menstrual cycle phase	GO:0022601	biological process	9606	1	4	0.0176036	0.086088	TGFB2;	TGFB2|IDBG-106710|ENSG00000092969|7042|;
muscular septum morphogenesis	GO:0003150	biological process	9606	1	4	0.0176036	0.086088	HEY2;	HEY2|IDBG-96125|ENSG00000135547|23493|;
myoblast proliferation	GO:0051450	biological process	9606	1	4	0.0176036	0.086088	MET;	MET|IDBG-37371|ENSG00000105976|4233|;
negative regulation of alkaline phosphatase activity	GO:0010693	biological process	9606	1	4	0.0176036	0.086088	TGFB2;	TGFB2|IDBG-106710|ENSG00000092969|7042|;
negative regulation of hydrogen peroxide-mediated programmed cell death	GO:1901299	biological process	9606	1	4	0.0176036	0.086088	MET;	MET|IDBG-37371|ENSG00000105976|4233|;
negative regulation of macrophage cytokine production	GO:0010936	biological process	9606	1	4	0.0176036	0.086088	TGFB2;	TGFB2|IDBG-106710|ENSG00000092969|7042|;
otolith morphogenesis	GO:0032474	biological process	9606	1	4	0.0176036	0.086088	LRIG1;	LRIG1|IDBG-43579|ENSG00000144749|26018|;
positive regulation of NFAT protein import into nucleus	GO:0051533	biological process	9606	1	4	0.0176036	0.086088	AKAP6;	AKAP6|IDBG-4482|ENSG00000151320|9472|;
positive regulation of cell projection organization	GO:0031346	biological process	9606	1	4	0.0176036	0.086088	ITGA2;	ITGA2|IDBG-20326|ENSG00000164171|3673|;
positive regulation of heart contraction	GO:0045823	biological process	9606	1	4	0.0176036	0.086088	TGFB2;	TGFB2|IDBG-106710|ENSG00000092969|7042|;
positive regulation of membrane potential	GO:0045838	biological process	9606	1	4	0.0176036	0.086088	ANK3;	ANK3|IDBG-75198|ENSG00000151150|288|;
positive regulation of sodium ion transmembrane transporter activity	GO:2000651	biological process	9606	1	4	0.0176036	0.086088	ANK3;	ANK3|IDBG-75198|ENSG00000151150|288|;
regulation of B cell receptor signaling pathway	GO:0050855	biological process	9606	1	4	0.0176036	0.086088	LYN;	LYN|IDBG-408826|ENSG00000254087|4067|;
regulation of erythrocyte differentiation	GO:0045646	biological process	9606	1	4	0.0176036	0.086088	LYN;	LYN|IDBG-408826|ENSG00000254087|4067|;
regulation of germinal center formation	GO:0002634	biological process	9606	1	4	0.0176036	0.086088	TNFAIP3;	TNFAIP3|IDBG-97033|ENSG00000118503|7128|;
regulation of mitochondrial depolarization	GO:0051900	biological process	9606	1	4	0.0176036	0.086088	LRRK2;	LRRK2|IDBG-27257|ENSG00000188906|120892|;
regulation of platelet aggregation	GO:0090330	biological process	9606	1	4	0.0176036	0.086088	LYN;	LYN|IDBG-408826|ENSG00000254087|4067|;
regulation of transforming growth factor beta2 production	GO:0032909	biological process	9606	1	4	0.0176036	0.086088	TGFB2;	TGFB2|IDBG-106710|ENSG00000092969|7042|;
replication fork protection	GO:0048478	biological process	9606	1	4	0.0176036	0.086088	ZRANB3;	ZRANB3|IDBG-70747|ENSG00000121988|84083|;
response to L-ascorbic acid	GO:0033591	biological process	9606	1	4	0.0176036	0.086088	ITGA2;	ITGA2|IDBG-20326|ENSG00000164171|3673|;
tangential migration from the subventricular zone to the olfactory bulb	GO:0022028	biological process	9606	1	4	0.0176036	0.086088	LRRK2;	LRRK2|IDBG-27257|ENSG00000188906|120892|;
tendon cell differentiation	GO:0035990	biological process	9606	1	4	0.0176036	0.086088	MKX;	MKX|IDBG-65260|ENSG00000150051|283078|;
vascular smooth muscle contraction	GO:0014829	biological process	9606	1	4	0.0176036	0.086088	ACTA2;	ACTA2|IDBG-81614|ENSG00000107796|59|;
organ morphogenesis	GO:0009887	biological process	9606	3	125	0.0180917	0.0877055	EFNB2; ITGA2; PBX1;	EFNB2|IDBG-49553|ENSG00000125266|1948|; ITGA2|IDBG-20326|ENSG00000164171|3673|; PBX1|IDBG-104447|ENSG00000185630|5087|;
response to organic cyclic compound	GO:0014070	biological process	9606	3	127	0.0188626	0.091047	CTSL2; ITGA2; LYN;	CTSL2|IDBG-77609|ENSG00000136943|1515|; ITGA2|IDBG-20326|ENSG00000164171|3673|; LYN|IDBG-408826|ENSG00000254087|4067|;
negative regulation of protein phosphorylation	GO:0001933	biological process	9606	2	48	0.0191717	0.0917445	LRRK2; LYN;	LRRK2|IDBG-27257|ENSG00000188906|120892|; LYN|IDBG-408826|ENSG00000254087|4067|;
cell cycle arrest	GO:0007050	biological process	9606	3	128	0.0192549	0.0913582	CAB39L; SOX2; TGFB2;	CAB39L|IDBG-33192|ENSG00000102547|81617|; SOX2|IDBG-66692|ENSG00000181449|6657|; TGFB2|IDBG-106710|ENSG00000092969|7042|;
signal transduction by phosphorylation	GO:0023014	biological process	9606	2	49	0.0199308	0.0933732	LYN; TGFB2;	LYN|IDBG-408826|ENSG00000254087|4067|; TGFB2|IDBG-106710|ENSG00000092969|7042|;
positive regulation of smooth muscle cell proliferation	GO:0048661	biological process	9606	2	50	0.0207023	0.0965818	IL6R; ITGA2;	IL6R|IDBG-102945|ENSG00000160712|3570|; ITGA2|IDBG-20326|ENSG00000164171|3673|;
negative regulation of neuron differentiation	GO:0045665	biological process	9606	2	51	0.0214861	0.0985886	PBX1; SOX2;	PBX1|IDBG-104447|ENSG00000185630|5087|; SOX2|IDBG-66692|ENSG00000181449|6657|;
negative regulation of phosphatase activity	GO:0010923	biological process	9606	2	51	0.0214861	0.0985886	DLG2; SYTL2;	DLG2|IDBG-66339|ENSG00000150672|1740|; SYTL2|IDBG-66497|ENSG00000137501|54843|;
positive regulation of protein ubiquitination	GO:0031398	biological process	9606	2	51	0.0214861	0.0985886	BIRC3; LRRK2;	BIRC3|IDBG-69045|ENSG00000023445|330|; LRRK2|IDBG-27257|ENSG00000188906|120892|;
ciliary neurotrophic factor-mediated signaling pathway	GO:0070120	biological process	9606	1	5	0.0219565	0.088701	IL6R;	IL6R|IDBG-102945|ENSG00000160712|3570|;
dorsal aorta morphogenesis	GO:0035912	biological process	9606	1	5	0.0219565	0.088701	HEY2;	HEY2|IDBG-96125|ENSG00000135547|23493|;
endodermal cell fate specification	GO:0001714	biological process	9606	1	5	0.0219565	0.088701	SOX2;	SOX2|IDBG-66692|ENSG00000181449|6657|;
hepoxilin biosynthetic process	GO:0051122	biological process	9606	1	5	0.0219565	0.088701	ALOXE3;	ALOXE3|IDBG-27882|ENSG00000179148|59344|;
mesenchymal cell development	GO:0014031	biological process	9606	1	5	0.0219565	0.088701	HEY2;	HEY2|IDBG-96125|ENSG00000135547|23493|;
negative regulation of collagen biosynthetic process	GO:0032966	biological process	9606	1	5	0.0219565	0.088701	IL6R;	IL6R|IDBG-102945|ENSG00000160712|3570|;
negative regulation of intracellular transport	GO:0032387	biological process	9606	1	5	0.0219565	0.088701	MAP1B;	MAP1B|IDBG-27538|ENSG00000131711|4131|;
peroxisome proliferator activated receptor signaling pathway	GO:0035357	biological process	9606	1	5	0.0219565	0.088701	ALOXE3;	ALOXE3|IDBG-27882|ENSG00000179148|59344|;
positive regulation of B cell receptor signaling pathway	GO:0050861	biological process	9606	1	5	0.0219565	0.088701	LYN;	LYN|IDBG-408826|ENSG00000254087|4067|;
positive regulation of calcineurin-NFAT signaling cascade	GO:0070886	biological process	9606	1	5	0.0219565	0.088701	AKAP6;	AKAP6|IDBG-4482|ENSG00000151320|9472|;
positive regulation of cardioblast differentiation	GO:0051891	biological process	9606	1	5	0.0219565	0.088701	TGFB2;	TGFB2|IDBG-106710|ENSG00000092969|7042|;
positive regulation of endothelial cell chemotaxis	GO:2001028	biological process	9606	1	5	0.0219565	0.088701	MET;	MET|IDBG-37371|ENSG00000105976|4233|;
positive regulation of glucose transport	GO:0010828	biological process	9606	1	5	0.0219565	0.088701	MET;	MET|IDBG-37371|ENSG00000105976|4233|;
positive regulation of mucus secretion	GO:0070257	biological process	9606	1	5	0.0219565	0.088701	SYTL2;	SYTL2|IDBG-66497|ENSG00000137501|54843|;
positive regulation of phagocytosis, engulfment	GO:0060100	biological process	9606	1	5	0.0219565	0.088701	ITGA2;	ITGA2|IDBG-20326|ENSG00000164171|3673|;
positive regulation of transmission of nerve impulse	GO:0051971	biological process	9606	1	5	0.0219565	0.088701	ITGA2;	ITGA2|IDBG-20326|ENSG00000164171|3673|;
positive regulation of tyrosine phosphorylation of STAT protein	GO:0042531	biological process	9606	1	5	0.0219565	0.088701	LYN;	LYN|IDBG-408826|ENSG00000254087|4067|;
protein-DNA complex assembly	GO:0065004	biological process	9606	1	5	0.0219565	0.088701	HEY2;	HEY2|IDBG-96125|ENSG00000135547|23493|;
pulmonary artery morphogenesis	GO:0061156	biological process	9606	1	5	0.0219565	0.088701	HEY2;	HEY2|IDBG-96125|ENSG00000135547|23493|;
regulation of body fluid levels	GO:0050878	biological process	9606	1	5	0.0219565	0.088701	HEG1;	HEG1|IDBG-53997|ENSG00000173706|57493|;
regulation of branching involved in salivary gland morphogenesis by mesenchymal-epithelial signaling	GO:0060665	biological process	9606	1	5	0.0219565	0.088701	MET;	MET|IDBG-37371|ENSG00000105976|4233|;
regulation of chemotaxis	GO:0050920	biological process	9606	1	5	0.0219565	0.088701	EFNB2;	EFNB2|IDBG-49553|ENSG00000125266|1948|;
regulation of mast cell degranulation	GO:0043304	biological process	9606	1	5	0.0219565	0.088701	LYN;	LYN|IDBG-408826|ENSG00000254087|4067|;
regulation of skeletal muscle cell differentiation	GO:2001014	biological process	9606	1	5	0.0219565	0.088701	NR1D2;	NR1D2|IDBG-22253|ENSG00000174738|9975|;
retinoic acid biosynthetic process	GO:0002138	biological process	9606	1	5	0.0219565	0.088701	ALDH1A3;	ALDH1A3|IDBG-32178|ENSG00000184254|220|;
self proteolysis	GO:0097264	biological process	9606	1	5	0.0219565	0.088701	ODZ2;	ODZ2|IDBG-56754|ENSG00000145934|57451|;
vascular smooth muscle cell development	GO:0097084	biological process	9606	1	5	0.0219565	0.088701	HEY2;	HEY2|IDBG-96125|ENSG00000135547|23493|;
venous blood vessel morphogenesis	GO:0048845	biological process	9606	1	5	0.0219565	0.088701	HEG1;	HEG1|IDBG-53997|ENSG00000173706|57493|;
cell growth	GO:0016049	biological process	9606	2	52	0.0222822	0.0893692	EMP3; TGFB2;	EMP3|IDBG-60292|ENSG00000142227|2014|; TGFB2|IDBG-106710|ENSG00000092969|7042|;
positive regulation of protein catabolic process	GO:0045732	biological process	9606	2	52	0.0222822	0.0893692	LPCAT1; TNFAIP3;	LPCAT1|IDBG-11200|ENSG00000153395|79888|; TNFAIP3|IDBG-97033|ENSG00000118503|7128|;
sensory perception of pain	GO:0019233	biological process	9606	2	53	0.0230903	0.0922786	ALOXE3; DLG2;	ALOXE3|IDBG-27882|ENSG00000179148|59344|; DLG2|IDBG-66339|ENSG00000150672|1740|;
response to virus	GO:0009615	biological process	9606	3	140	0.024314	0.0968218	ACTA2; ITGA2; ITGB6;	ACTA2|IDBG-81614|ENSG00000107796|59|; ITGA2|IDBG-20326|ENSG00000164171|3673|; ITGB6|IDBG-73389|ENSG00000115221|100505984,3694|;
autophagic cell death	GO:0048102	biological process	9606	1	6	0.0262903	0.098368	CTSL2;	CTSL2|IDBG-77609|ENSG00000136943|1515|;
cardiac muscle hypertrophy	GO:0003300	biological process	9606	1	6	0.0262903	0.098368	HEY2;	HEY2|IDBG-96125|ENSG00000135547|23493|;
copper ion import	GO:0015677	biological process	9606	1	6	0.0262903	0.098368	STEAP4;	STEAP4|IDBG-25512|ENSG00000127954|79689|;
embryonic eye morphogenesis	GO:0048048	biological process	9606	1	6	0.0262903	0.098368	ALDH1A3;	ALDH1A3|IDBG-32178|ENSG00000184254|220|;
hepatocyte growth factor receptor signaling pathway	GO:0048012	biological process	9606	1	6	0.0262903	0.098368	MET;	MET|IDBG-37371|ENSG00000105976|4233|;
lens induction in camera-type eye	GO:0060235	biological process	9606	1	6	0.0262903	0.098368	SOX2;	SOX2|IDBG-66692|ENSG00000181449|6657|;
negative regulation of B cell activation	GO:0050869	biological process	9606	1	6	0.0262903	0.098368	TNFAIP3;	TNFAIP3|IDBG-97033|ENSG00000118503|7128|;
positive regulation of alkaline phosphatase activity	GO:0010694	biological process	9606	1	6	0.0262903	0.098368	ITGA2;	ITGA2|IDBG-20326|ENSG00000164171|3673|;
positive regulation of cardiac muscle cell differentiation	GO:2000727	biological process	9606	1	6	0.0262903	0.098368	EFNB2;	EFNB2|IDBG-49553|ENSG00000125266|1948|;
regulation of defense response to virus by host	GO:0050691	biological process	9606	1	6	0.0262903	0.098368	TNFAIP3;	TNFAIP3|IDBG-97033|ENSG00000118503|7128|;
regulation of potassium ion transport	GO:0043266	biological process	9606	1	6	0.0262903	0.098368	ANK3;	ANK3|IDBG-75198|ENSG00000151150|288|;
intrinsic apoptotic signaling pathway in response to DNA damage	GO:0008630	biological process	9606	2	58	0.0273082	0.101835	CHEK2; LYN;	CHEK2|IDBG-3314|ENSG00000183765|11200|; LYN|IDBG-408826|ENSG00000254087|4067|;
fat cell differentiation	GO:0045444	biological process	9606	2	59	0.0281864	0.104066	ALOXE3; STEAP4;	ALOXE3|IDBG-27882|ENSG00000179148|59344|; STEAP4|IDBG-25512|ENSG00000127954|79689|;
pattern specification process	GO:0007389	biological process	9606	2	59	0.0281864	0.104066	HEY2; MDGA2;	HEY2|IDBG-96125|ENSG00000135547|23493|; MDGA2|IDBG-5636|ENSG00000139915|161357|;
protein heterooligomerization	GO:0051291	biological process	9606	2	59	0.0281864	0.104066	BIRC3; GLRB;	BIRC3|IDBG-69045|ENSG00000023445|330|; GLRB|IDBG-42580|ENSG00000109738|2743|;
negative regulation of epithelial cell proliferation	GO:0050680	biological process	9606	2	60	0.0290759	0.106643	SOX2; TGFB2;	SOX2|IDBG-66692|ENSG00000181449|6657|; TGFB2|IDBG-106710|ENSG00000092969|7042|;
blood vessel development	GO:0001568	biological process	9606	2	61	0.0299765	0.108872	HEY2; TGFB2;	HEY2|IDBG-96125|ENSG00000135547|23493|; TGFB2|IDBG-106710|ENSG00000092969|7042|;
interferon-gamma-mediated signaling pathway	GO:0060333	biological process	9606	2	61	0.0299765	0.108872	GBP1; GBP2;	GBP1|IDBG-100165|ENSG00000117228|2633|; GBP2|IDBG-100168|ENSG00000162645|2634|;
SMAD protein import into nucleus	GO:0007184	biological process	9606	1	7	0.0306051	0.103096	TGFB2;	TGFB2|IDBG-106710|ENSG00000092969|7042|;
Sertoli cell differentiation	GO:0060008	biological process	9606	1	7	0.0306051	0.103096	CTSL2;	CTSL2|IDBG-77609|ENSG00000136943|1515|;
cell adhesion mediated by integrin	GO:0033627	biological process	9606	1	7	0.0306051	0.103096	ITGA2;	ITGA2|IDBG-20326|ENSG00000164171|3673|;
ganglioside biosynthetic process	GO:0001574	biological process	9606	1	7	0.0306051	0.103096	ST8SIA6;	ST8SIA6|IDBG-58939|ENSG00000148488|338596|;
interleukin-6-mediated signaling pathway	GO:0070102	biological process	9606	1	7	0.0306051	0.103096	IL6R;	IL6R|IDBG-102945|ENSG00000160712|3570|;
multicellular organismal water homeostasis	GO:0050891	biological process	9606	1	7	0.0306051	0.103096	SCNN1G;	SCNN1G|IDBG-20222|ENSG00000166828|6340|;
negative regulation of DNA recombination	GO:0045910	biological process	9606	1	7	0.0306051	0.103096	ZRANB3;	ZRANB3|IDBG-70747|ENSG00000121988|84083|;
negative regulation of interleukin-1 beta production	GO:0032691	biological process	9606	1	7	0.0306051	0.103096	TNFAIP3;	TNFAIP3|IDBG-97033|ENSG00000118503|7128|;
negative regulation of interleukin-8 production	GO:0032717	biological process	9606	1	7	0.0306051	0.103096	IL6R;	IL6R|IDBG-102945|ENSG00000160712|3570|;
pulmonary valve morphogenesis	GO:0003184	biological process	9606	1	7	0.0306051	0.103096	HEY2;	HEY2|IDBG-96125|ENSG00000135547|23493|;
regulation of cytokine biosynthetic process	GO:0042035	biological process	9606	1	7	0.0306051	0.103096	IGF2BP2;	IGF2BP2|IDBG-68594|ENSG00000073792|10644|;
regulation of energy homeostasis	GO:2000505	biological process	9606	1	7	0.0306051	0.103096	NR1D2;	NR1D2|IDBG-22253|ENSG00000174738|9975|;
regulation of locomotion	GO:0040012	biological process	9606	1	7	0.0306051	0.103096	LRRK2;	LRRK2|IDBG-27257|ENSG00000188906|120892|;
regulation of neuron death	GO:1901214	biological process	9606	1	7	0.0306051	0.103096	LRRK2;	LRRK2|IDBG-27257|ENSG00000188906|120892|;
sphingosine-1-phosphate signaling pathway	GO:0003376	biological process	9606	1	7	0.0306051	0.103096	SPNS2;	SPNS2|IDBG-18815|ENSG00000183018|124976|;
substrate-dependent cell migration	GO:0006929	biological process	9606	1	7	0.0306051	0.103096	ITGA2;	ITGA2|IDBG-20326|ENSG00000164171|3673|;
cellular lipid metabolic process	GO:0044255	biological process	9606	3	154	0.0310384	0.103927	AGPAT9; GLIPR1; LPCAT1;	AGPAT9|IDBG-27850|ENSG00000138678|84803|; GLIPR1|IDBG-48749|ENSG00000139278|11010|; LPCAT1|IDBG-11200|ENSG00000153395|79888|;
response to wounding	GO:0009611	biological process	9606	2	63	0.0318107	0.105877	SOX2; TGFB2;	SOX2|IDBG-66692|ENSG00000181449|6657|; TGFB2|IDBG-106710|ENSG00000092969|7042|;
regulation of cell proliferation	GO:0042127	biological process	9606	3	156	0.0320709	0.105796	GRPR; PBX1; PTGER2;	GRPR|IDBG-47111|ENSG00000126010|2925|; PBX1|IDBG-104447|ENSG00000185630|5087|; PTGER2|IDBG-6740|ENSG00000125384|5732|;
vasculogenesis	GO:0001570	biological process	9606	2	64	0.032744	0.107698	HEG1; HEY2;	HEG1|IDBG-53997|ENSG00000173706|57493|; HEY2|IDBG-96125|ENSG00000135547|23493|;
cell fate commitment	GO:0045165	biological process	9606	2	65	0.0336881	0.110477	HEY2; SOX2;	HEY2|IDBG-96125|ENSG00000135547|23493|; SOX2|IDBG-66692|ENSG00000181449|6657|;
cell-cell junction organization	GO:0045216	biological process	9606	2	66	0.0346428	0.113275	HEG1; TGFB2;	HEG1|IDBG-53997|ENSG00000173706|57493|; TGFB2|IDBG-106710|ENSG00000092969|7042|;
DNA damage induced protein phosphorylation	GO:0006975	biological process	9606	1	8	0.034901	0.107797	CHEK2;	CHEK2|IDBG-3314|ENSG00000183765|11200|;
DNA strand renaturation	GO:0000733	biological process	9606	1	8	0.034901	0.107797	ZRANB3;	ZRANB3|IDBG-70747|ENSG00000121988|84083|;
cardiac septum morphogenesis	GO:0060411	biological process	9606	1	8	0.034901	0.107797	HEY2;	HEY2|IDBG-96125|ENSG00000135547|23493|;
detection of mechanical stimulus involved in sensory perception of pain	GO:0050966	biological process	9606	1	8	0.034901	0.107797	ITGA2;	ITGA2|IDBG-20326|ENSG00000164171|3673|;
exploration behavior	GO:0035640	biological process	9606	1	8	0.034901	0.107797	LRRK2;	LRRK2|IDBG-27257|ENSG00000188906|120892|;
lymphocyte homeostasis	GO:0002260	biological process	9606	1	8	0.034901	0.107797	SPNS2;	SPNS2|IDBG-18815|ENSG00000183018|124976|;
microtubule severing	GO:0051013	biological process	9606	1	8	0.034901	0.107797	KATNAL2;	KATNAL2|IDBG-3041|ENSG00000167216|83473|;
mitochondrion transport along microtubule	GO:0047497	biological process	9606	1	8	0.034901	0.107797	MAP1B;	MAP1B|IDBG-27538|ENSG00000131711|4131|;
negative regulation of cardiac muscle cell apoptotic process	GO:0010667	biological process	9606	1	8	0.034901	0.107797	HEY2;	HEY2|IDBG-96125|ENSG00000135547|23493|;
negative regulation of necroptotic process	GO:0060546	biological process	9606	1	8	0.034901	0.107797	BIRC3;	BIRC3|IDBG-69045|ENSG00000023445|330|;
neutrophil mediated immunity	GO:0002446	biological process	9606	1	8	0.034901	0.107797	IL6R;	IL6R|IDBG-102945|ENSG00000160712|3570|;
positive regulation of epithelial cell differentiation	GO:0030858	biological process	9606	1	8	0.034901	0.107797	SOX2;	SOX2|IDBG-66692|ENSG00000181449|6657|;
positive regulation of glial cell proliferation	GO:0060252	biological process	9606	1	8	0.034901	0.107797	LYN;	LYN|IDBG-408826|ENSG00000254087|4067|;
positive regulation of potassium ion transmembrane transport	GO:1901381	biological process	9606	1	8	0.034901	0.107797	AKAP6;	AKAP6|IDBG-4482|ENSG00000151320|9472|;
regulation of release of sequestered calcium ion into cytosol	GO:0051279	biological process	9606	1	8	0.034901	0.107797	LYN;	LYN|IDBG-408826|ENSG00000254087|4067|;
regulation of gene expression	GO:0010468	biological process	9606	3	164	0.0363796	0.112053	HEY2; MKX; SOX2;	HEY2|IDBG-96125|ENSG00000135547|23493|; MKX|IDBG-65260|ENSG00000150051|283078|; SOX2|IDBG-66692|ENSG00000181449|6657|;
inner ear morphogenesis	GO:0042472	biological process	9606	2	69	0.0375693	0.115399	ALDH1A3; SOX2;	ALDH1A3|IDBG-32178|ENSG00000184254|220|; SOX2|IDBG-66692|ENSG00000181449|6657|;
intracellular signal transduction	GO:0035556	biological process	9606	5	420	0.0387299	0.117989	BLNK; LRRK2; LYN; PLCH1; PREX1;	BLNK|IDBG-83724|ENSG00000095585|29760|; LRRK2|IDBG-27257|ENSG00000188906|120892|; LYN|IDBG-408826|ENSG00000254087|4067|; PLCH1|IDBG-62240|ENSG00000114805|23007|; PREX1|IDBG-79989|ENSG00000124126|57580|;
NIK/NF-kappaB signaling	GO:0038061	biological process	9606	1	9	0.0391781	0.111438	BIRC3;	BIRC3|IDBG-69045|ENSG00000023445|330|;
Notch signaling involved in heart development	GO:0061314	biological process	9606	1	9	0.0391781	0.111438	HEY2;	HEY2|IDBG-96125|ENSG00000135547|23493|;
artery development	GO:0060840	biological process	9606	1	9	0.0391781	0.111438	HEY2;	HEY2|IDBG-96125|ENSG00000135547|23493|;
cardiac ventricle morphogenesis	GO:0003208	biological process	9606	1	9	0.0391781	0.111438	HEY2;	HEY2|IDBG-96125|ENSG00000135547|23493|;
cellular response to prostaglandin E stimulus	GO:0071380	biological process	9606	1	9	0.0391781	0.111438	PTGER2;	PTGER2|IDBG-6740|ENSG00000125384|5732|;
cytokine secretion	GO:0050663	biological process	9606	1	9	0.0391781	0.111438	LYN;	LYN|IDBG-408826|ENSG00000254087|4067|;
hepatocyte differentiation	GO:0070365	biological process	9606	1	9	0.0391781	0.111438	ITGA2;	ITGA2|IDBG-20326|ENSG00000164171|3673|;
locomotory exploration behavior	GO:0035641	biological process	9606	1	9	0.0391781	0.111438	LRRK2;	LRRK2|IDBG-27257|ENSG00000188906|120892|;
mitotic G2 phase	GO:0000085	biological process	9606	1	9	0.0391781	0.111438	FOXN3;	FOXN3|IDBG-15491|ENSG00000053254|1112|;
negative regulation of innate immune response	GO:0045824	biological process	9606	1	9	0.0391781	0.111438	TNFAIP3;	TNFAIP3|IDBG-97033|ENSG00000118503|7128|;
pericardium development	GO:0060039	biological process	9606	1	9	0.0391781	0.111438	HEG1;	HEG1|IDBG-53997|ENSG00000173706|57493|;
positive regulation of epidermal growth factor-activated receptor activity	GO:0045741	biological process	9606	1	9	0.0391781	0.111438	EPGN;	EPGN|IDBG-24347|ENSG00000182585|255324|;
positive regulation of programmed cell death	GO:0043068	biological process	9606	1	9	0.0391781	0.111438	LRRK2;	LRRK2|IDBG-27257|ENSG00000188906|120892|;
positive regulation of ryanodine-sensitive calcium-release channel activity	GO:0060316	biological process	9606	1	9	0.0391781	0.111438	AKAP6;	AKAP6|IDBG-4482|ENSG00000151320|9472|;
protein K11-linked deubiquitination	GO:0035871	biological process	9606	1	9	0.0391781	0.111438	TNFAIP3;	TNFAIP3|IDBG-97033|ENSG00000118503|7128|;
regulation of cytokine secretion	GO:0050707	biological process	9606	1	9	0.0391781	0.111438	LYN;	LYN|IDBG-408826|ENSG00000254087|4067|;
regulation of dendritic spine morphogenesis	GO:0061001	biological process	9606	1	9	0.0391781	0.111438	LRRK2;	LRRK2|IDBG-27257|ENSG00000188906|120892|;
response to carbohydrate	GO:0009743	biological process	9606	1	9	0.0391781	0.111438	LYN;	LYN|IDBG-408826|ENSG00000254087|4067|;
salivary gland morphogenesis	GO:0007435	biological process	9606	1	9	0.0391781	0.111438	TGFB2;	TGFB2|IDBG-106710|ENSG00000092969|7042|;
skin morphogenesis	GO:0043589	biological process	9606	1	9	0.0391781	0.111438	ITGA2;	ITGA2|IDBG-20326|ENSG00000164171|3673|;
ventricular trabecula myocardium morphogenesis	GO:0003222	biological process	9606	1	9	0.0391781	0.111438	HEY2;	HEY2|IDBG-96125|ENSG00000135547|23493|;
collagen catabolic process	GO:0030574	biological process	9606	2	74	0.0426484	0.120693	MMP10; MMP1;	MMP10|IDBG-69194|ENSG00000166670|4319|; MMP1|IDBG-69221|ENSG00000196611|4312|;
adenohypophysis development	GO:0021984	biological process	9606	1	10	0.0434365	0.11504	SOX2;	SOX2|IDBG-66692|ENSG00000181449|6657|;
cardiac left ventricle morphogenesis	GO:0003214	biological process	9606	1	10	0.0434365	0.11504	HEY2;	HEY2|IDBG-96125|ENSG00000135547|23493|;
cardiac right ventricle morphogenesis	GO:0003215	biological process	9606	1	10	0.0434365	0.11504	HEY2;	HEY2|IDBG-96125|ENSG00000135547|23493|;
dopamine biosynthetic process	GO:0042416	biological process	9606	1	10	0.0434365	0.11504	TGFB2;	TGFB2|IDBG-106710|ENSG00000092969|7042|;
endothelial cell morphogenesis	GO:0001886	biological process	9606	1	10	0.0434365	0.11504	HEG1;	HEG1|IDBG-53997|ENSG00000173706|57493|;
glial cell migration	GO:0008347	biological process	9606	1	10	0.0434365	0.11504	TGFB2;	TGFB2|IDBG-106710|ENSG00000092969|7042|;
negative regulation of bone resorption	GO:0045779	biological process	9606	1	10	0.0434365	0.11504	TNFAIP3;	TNFAIP3|IDBG-97033|ENSG00000118503|7128|;
negative regulation of interleukin-2 production	GO:0032703	biological process	9606	1	10	0.0434365	0.11504	TNFAIP3;	TNFAIP3|IDBG-97033|ENSG00000118503|7128|;
neutrophil activation	GO:0042119	biological process	9606	1	10	0.0434365	0.11504	PREX1;	PREX1|IDBG-79989|ENSG00000124126|57580|;
positive regulation of immune response	GO:0050778	biological process	9606	1	10	0.0434365	0.11504	TGFB2;	TGFB2|IDBG-106710|ENSG00000092969|7042|;
positive regulation of leukocyte chemotaxis	GO:0002690	biological process	9606	1	10	0.0434365	0.11504	IL6R;	IL6R|IDBG-102945|ENSG00000160712|3570|;
regulation of membrane repolarization	GO:0060306	biological process	9606	1	10	0.0434365	0.11504	AKAP6;	AKAP6|IDBG-4482|ENSG00000151320|9472|;
response to molecule of bacterial origin	GO:0002237	biological process	9606	1	10	0.0434365	0.11504	TNFAIP3;	TNFAIP3|IDBG-97033|ENSG00000118503|7128|;
response to muramyl dipeptide	GO:0032495	biological process	9606	1	10	0.0434365	0.11504	TNFAIP3;	TNFAIP3|IDBG-97033|ENSG00000118503|7128|;
somatic stem cell division	GO:0048103	biological process	9606	1	10	0.0434365	0.11504	TGFB2;	TGFB2|IDBG-106710|ENSG00000092969|7042|;
spindle assembly involved in mitosis	GO:0090307	biological process	9606	1	10	0.0434365	0.11504	CHEK2;	CHEK2|IDBG-3314|ENSG00000183765|11200|;
surfactant homeostasis	GO:0043129	biological process	9606	1	10	0.0434365	0.11504	LPCAT1;	LPCAT1|IDBG-11200|ENSG00000153395|79888|;
tongue development	GO:0043586	biological process	9606	1	10	0.0434365	0.11504	SOX2;	SOX2|IDBG-66692|ENSG00000181449|6657|;
urate metabolic process	GO:0046415	biological process	9606	1	10	0.0434365	0.11504	SLC16A9;	SLC16A9|IDBG-75145|ENSG00000165449|220963|;
positive regulation of MAPK cascade	GO:0043410	biological process	9606	2	75	0.0436935	0.115173	IL6R; SOX2;	IL6R|IDBG-102945|ENSG00000160712|3570|; SOX2|IDBG-66692|ENSG00000181449|6657|;
positive regulation of cell growth	GO:0030307	biological process	9606	2	75	0.0436935	0.115173	AKAP6; TGFB2;	AKAP6|IDBG-4482|ENSG00000151320|9472|; TGFB2|IDBG-106710|ENSG00000092969|7042|;
sphingolipid metabolic process	GO:0006665	biological process	9606	2	77	0.0458123	0.120473	ALOXE3; SPNS2;	ALOXE3|IDBG-27882|ENSG00000179148|59344|; SPNS2|IDBG-18815|ENSG00000183018|124976|;
integrin-mediated signaling pathway	GO:0007229	biological process	9606	2	78	0.0468856	0.123006	ITGA2; ITGB6;	ITGA2|IDBG-20326|ENSG00000164171|3673|; ITGB6|IDBG-73389|ENSG00000115221|100505984,3694|;
atrial septum morphogenesis	GO:0060413	biological process	9606	1	11	0.0476762	0.118924	HEY2;	HEY2|IDBG-96125|ENSG00000135547|23493|;
carbohydrate biosynthetic process	GO:0016051	biological process	9606	1	11	0.0476762	0.118924	ST8SIA6;	ST8SIA6|IDBG-58939|ENSG00000148488|338596|;
dendritic cell differentiation	GO:0097028	biological process	9606	1	11	0.0476762	0.118924	LYN;	LYN|IDBG-408826|ENSG00000254087|4067|;
face development	GO:0060324	biological process	9606	1	11	0.0476762	0.118924	ALDH1A3;	ALDH1A3|IDBG-32178|ENSG00000184254|220|;
glomerular filtration	GO:0003094	biological process	9606	1	11	0.0476762	0.118924	MCAM;	MCAM|IDBG-74428|ENSG00000076706|102465453,4162|;
negative regulation of GTPase activity	GO:0034260	biological process	9606	1	11	0.0476762	0.118924	LRRK2;	LRRK2|IDBG-27257|ENSG00000188906|120892|;
positive regulation of cellular component movement	GO:0051272	biological process	9606	1	11	0.0476762	0.118924	LYN;	LYN|IDBG-408826|ENSG00000254087|4067|;
protein autoprocessing	GO:0016540	biological process	9606	1	11	0.0476762	0.118924	CTSL2;	CTSL2|IDBG-77609|ENSG00000136943|1515|;
regulation of TOR signaling	GO:0032006	biological process	9606	1	11	0.0476762	0.118924	AGPAT9;	AGPAT9|IDBG-27850|ENSG00000138678|84803|;
regulation of cell adhesion mediated by integrin	GO:0033628	biological process	9606	1	11	0.0476762	0.118924	LYN;	LYN|IDBG-408826|ENSG00000254087|4067|;
regulation of cytokine production	GO:0001817	biological process	9606	1	11	0.0476762	0.118924	LYN;	LYN|IDBG-408826|ENSG00000254087|4067|;
regulation of dendrite development	GO:0050773	biological process	9606	1	11	0.0476762	0.118924	PREX1;	PREX1|IDBG-79989|ENSG00000124126|57580|;
regulation of ossification	GO:0030278	biological process	9606	1	11	0.0476762	0.118924	PBX1;	PBX1|IDBG-104447|ENSG00000185630|5087|;
replicative senescence	GO:0090399	biological process	9606	1	11	0.0476762	0.118924	CHEK2;	CHEK2|IDBG-3314|ENSG00000183765|11200|;
response to amine	GO:0014075	biological process	9606	1	11	0.0476762	0.118924	ITGA2;	ITGA2|IDBG-20326|ENSG00000164171|3673|;
response to gonadotropin	GO:0034698	biological process	9606	1	11	0.0476762	0.118924	CTSL2;	CTSL2|IDBG-77609|ENSG00000136943|1515|;
response to muscle activity	GO:0014850	biological process	9606	1	11	0.0476762	0.118924	ITGA2;	ITGA2|IDBG-20326|ENSG00000164171|3673|;
signal transduction in response to DNA damage	GO:0042770	biological process	9606	1	11	0.0476762	0.118924	CHEK2;	CHEK2|IDBG-3314|ENSG00000183765|11200|;
sodium ion homeostasis	GO:0055078	biological process	9606	1	11	0.0476762	0.118924	SCNN1G;	SCNN1G|IDBG-20222|ENSG00000166828|6340|;
ventricular cardiac muscle cell development	GO:0055015	biological process	9606	1	11	0.0476762	0.118924	HEY2;	HEY2|IDBG-96125|ENSG00000135547|23493|;
positive regulation of peptidyl-tyrosine phosphorylation	GO:0050731	biological process	9606	2	79	0.0479683	0.119119	IL6R; LYN;	IL6R|IDBG-102945|ENSG00000160712|3570|; LYN|IDBG-408826|ENSG00000254087|4067|;
regulation of membrane potential	GO:0042391	biological process	9606	2	79	0.0479683	0.119119	GLRB; LRRK2;	GLRB|IDBG-42580|ENSG00000109738|2743|; LRRK2|IDBG-27257|ENSG00000188906|120892|;
hemopoiesis	GO:0030097	biological process	9606	2	80	0.04906	0.12129	LYN; TGFB2;	LYN|IDBG-408826|ENSG00000254087|4067|; TGFB2|IDBG-106710|ENSG00000092969|7042|;
external side of plasma membrane	GO:0009897	cellular component	9606	6	192	0.000210405	0.0782006	CTSL2; HEG1; ITGA2; ITGB6; MCAM; SCNN1G;	CTSL2|IDBG-77609|ENSG00000136943|1515|; HEG1|IDBG-53997|ENSG00000173706|57493|; ITGA2|IDBG-20326|ENSG00000164171|3673|; ITGB6|IDBG-73389|ENSG00000115221|100505984,3694|; MCAM|IDBG-74428|ENSG00000076706|102465453,4162|; SCNN1G|IDBG-20222|ENSG00000166828|6340|;
plasma membrane	GO:0005886	cellular component	9606	29	3645	0.000672184	0.0832761	ANK3; BLNK; CALD1; DAPP1; DLG2; EFNB2; GLIPR1; GLRB; GRPR; IL6R; ITGA2; ITGB6; LRRK2; LYN; MAP1B; MCAM; MDGA2; MET; MYO1B; ODZ2; PLCH1; PREX1; PTGER2; PTRF; RAET1L; SCNN1G; SLC16A9; STEAP4; SYTL2;	ANK3|IDBG-75198|ENSG00000151150|288|; BLNK|IDBG-83724|ENSG00000095585|29760|; CALD1|IDBG-42284|ENSG00000122786|800|; DAPP1|IDBG-31523|ENSG00000070190|27071|; DLG2|IDBG-66339|ENSG00000150672|1740|; EFNB2|IDBG-49553|ENSG00000125266|1948|; GLIPR1|IDBG-48749|ENSG00000139278|11010|; GLRB|IDBG-42580|ENSG00000109738|2743|; GRPR|IDBG-47111|ENSG00000126010|2925|; IL6R|IDBG-102945|ENSG00000160712|3570|; IT…
alpha2-beta1 integrin complex	GO:0034666	cellular component	9606	1	1	0.00442991	0.0625234	LYN;	LYN|IDBG-408826|ENSG00000254087|4067|;
external side of mitochondrial outer membrane	GO:0032473	cellular component	9606	1	1	0.00442991	0.0625234	LRRK2;	LRRK2|IDBG-27257|ENSG00000188906|120892|;
integrin complex	GO:0008305	cellular component	9606	2	28	0.00680193	0.0892253	ITGA2; ITGB6;	ITGA2|IDBG-20326|ENSG00000164171|3673|; ITGB6|IDBG-73389|ENSG00000115221|100505984,3694|;
cytoskeleton	GO:0005856	cellular component	9606	6	380	0.00681598	0.0873543	ACTA2; ACTG2; CALD1; CNN1; IGF2BP2; TNS4;	ACTA2|IDBG-81614|ENSG00000107796|59|; ACTG2|IDBG-56729|ENSG00000163017|72|; CALD1|IDBG-42284|ENSG00000122786|800|; CNN1|IDBG-29600|ENSG00000130176|1264|; IGF2BP2|IDBG-68594|ENSG00000073792|10644|; TNS4|IDBG-47726|ENSG00000131746|102723386,84951|;
basal plasma membrane	GO:0009925	cellular component	9606	2	29	0.00728489	0.0902517	ANK3; MET;	ANK3|IDBG-75198|ENSG00000151150|288|; MET|IDBG-37371|ENSG00000105976|4233|;
laminin-2 complex	GO:0005607	cellular component	9606	1	2	0.00884043	0.0770085	LAMC2;	LAMC2|IDBG-105293|ENSG00000058085|3918|;
cytosol	GO:0005829	cellular component	9606	20	2642	0.0102511	0.085298	ACOT6; ACTA2; ACTG2; BIRC3; BLNK; CAB39L; CALD1; DAPP1; GBP1; GBP2; IGF2BP2; LRRK2; LYN; MAP1B; PLCH1; PREX1; PTRF; SERPINB8; SOX2; TNFAIP3;	ACOT6|IDBG-11595|ENSG00000205669|641372|; ACTA2|IDBG-81614|ENSG00000107796|59|; ACTG2|IDBG-56729|ENSG00000163017|72|; BIRC3|IDBG-69045|ENSG00000023445|330|; BLNK|IDBG-83724|ENSG00000095585|29760|; CAB39L|IDBG-33192|ENSG00000102547|81617|; CALD1|IDBG-42284|ENSG00000122786|800|; DAPP1|IDBG-31523|ENSG00000070190|27071|; GBP1|IDBG-100165|ENSG00000117228|2633|; GBP2|IDBG-100168|ENSG00000162645|2634|; …
postsynaptic membrane	GO:0045211	cellular component	9606	4	193	0.0106631	0.0880695	ANK3; DLG2; GLRB; ODZ2;	ANK3|IDBG-75198|ENSG00000151150|288|; DLG2|IDBG-66339|ENSG00000150672|1740|; GLRB|IDBG-42580|ENSG00000109738|2743|; ODZ2|IDBG-56754|ENSG00000145934|57451|;
T-tubule	GO:0030315	cellular component	9606	2	36	0.0110801	0.0908409	AKAP6; ANK3;	AKAP6|IDBG-4482|ENSG00000151320|9472|; ANK3|IDBG-75198|ENSG00000151150|288|;
sarcoplasmic reticulum	GO:0016529	cellular component	9606	2	37	0.0116799	0.0950591	AKAP6; ANK3;	AKAP6|IDBG-4482|ENSG00000151320|9472|; ANK3|IDBG-75198|ENSG00000151150|288|;
intercalated disc	GO:0014704	cellular component	9606	2	39	0.0129212	0.103649	AKAP6; ANK3;	AKAP6|IDBG-4482|ENSG00000151320|9472|; ANK3|IDBG-75198|ENSG00000151150|288|;
actin cap	GO:0030478	cellular component	9606	1	3	0.0132316	0.080619	CALD1;	CALD1|IDBG-42284|ENSG00000122786|800|;
interleukin-6 receptor complex	GO:0005896	cellular component	9606	1	3	0.0132316	0.080619	IL6R;	IL6R|IDBG-102945|ENSG00000160712|3570|;
lysosome	GO:0005764	cellular component	9606	4	207	0.0135003	0.0818091	ANK3; CTSL2; LRRK2; TNFAIP3;	ANK3|IDBG-75198|ENSG00000151150|288|; CTSL2|IDBG-77609|ENSG00000136943|1515|; LRRK2|IDBG-27257|ENSG00000188906|120892|; TNFAIP3|IDBG-97033|ENSG00000118503|7128|;
synapse	GO:0045202	cellular component	9606	4	213	0.0148501	0.0880739	ANK3; LRRK2; MAP1B; ODZ2;	ANK3|IDBG-75198|ENSG00000151150|288|; LRRK2|IDBG-27257|ENSG00000188906|120892|; MAP1B|IDBG-27538|ENSG00000131711|4131|; ODZ2|IDBG-56754|ENSG00000145934|57451|;
axon	GO:0030424	cellular component	9606	4	218	0.016038	0.0936252	ANK3; ITGA2; LRRK2; TGFB2;	ANK3|IDBG-75198|ENSG00000151150|288|; ITGA2|IDBG-20326|ENSG00000164171|3673|; LRRK2|IDBG-27257|ENSG00000188906|120892|; TGFB2|IDBG-106710|ENSG00000092969|7042|;
cell outer membrane	GO:0009279	cellular component	9606	1	4	0.0176036	0.086088	ITGA2;	ITGA2|IDBG-20326|ENSG00000164171|3673|;
laminin-5 complex	GO:0005610	cellular component	9606	1	4	0.0176036	0.086088	LAMC2;	LAMC2|IDBG-105293|ENSG00000058085|3918|;
cell periphery	GO:0071944	cellular component	9606	2	46	0.0176915	0.0861396	ACTG2; MYO1B;	ACTG2|IDBG-56729|ENSG00000163017|72|; MYO1B|IDBG-77658|ENSG00000128641|4430|;
Golgi membrane	GO:0000139	cellular component	9606	6	477	0.0191994	0.0914842	CREB3L4; GBP1; GBP2; LPCAT1; ST8SIA6; STEAP4;	CREB3L4|IDBG-102825|ENSG00000143578|148327|; GBP1|IDBG-100165|ENSG00000117228|2633|; GBP2|IDBG-100168|ENSG00000162645|2634|; LPCAT1|IDBG-11200|ENSG00000153395|79888|; ST8SIA6|IDBG-58939|ENSG00000148488|338596|; STEAP4|IDBG-25512|ENSG00000127954|79689|;
neuron projection	GO:0043005	cellular component	9606	4	232	0.0196768	0.0925725	ANK3; CTSL2; LRRK2; ODZ2;	ANK3|IDBG-75198|ENSG00000151150|288|; CTSL2|IDBG-77609|ENSG00000136943|1515|; LRRK2|IDBG-27257|ENSG00000188906|120892|; ODZ2|IDBG-56754|ENSG00000145934|57451|;
smooth muscle contractile fiber	GO:0030485	cellular component	9606	1	5	0.0219565	0.088701	ACTA2;	ACTA2|IDBG-81614|ENSG00000107796|59|;
mitochondrial crista	GO:0030061	cellular component	9606	1	6	0.0262903	0.098368	LYN;	LYN|IDBG-408826|ENSG00000254087|4067|;
filopodium	GO:0030175	cellular component	9606	2	60	0.0290759	0.106643	MYO1B; ODZ2;	MYO1B|IDBG-77658|ENSG00000128641|4430|; ODZ2|IDBG-56754|ENSG00000145934|57451|;
extracellular space	GO:0005615	cellular component	9606	10	1144	0.0294799	0.107771	ACTA2; ACTG2; CTSL2; IL6R; LAMC2; LRRK2; MCAM; MMP10; SERPINB8; TGFB2;	ACTA2|IDBG-81614|ENSG00000107796|59|; ACTG2|IDBG-56729|ENSG00000163017|72|; CTSL2|IDBG-77609|ENSG00000136943|1515|; IL6R|IDBG-102945|ENSG00000160712|3570|; LAMC2|IDBG-105293|ENSG00000058085|3918|; LRRK2|IDBG-27257|ENSG00000188906|120892|; MCAM|IDBG-74428|ENSG00000076706|102465453,4162|; MMP10|IDBG-69194|ENSG00000166670|4319|; SERPINB8|IDBG-4599|ENSG00000166401|5271|; TGFB2|IDBG-106710|ENSG0000009…
exocytic vesicle	GO:0070382	cellular component	9606	1	7	0.0306051	0.103096	SYTL2;	SYTL2|IDBG-66497|ENSG00000137501|54843|;
spectrin-associated cytoskeleton	GO:0014731	cellular component	9606	1	7	0.0306051	0.103096	ANK3;	ANK3|IDBG-75198|ENSG00000151150|288|;
perikaryon	GO:0043204	cellular component	9606	2	62	0.0308881	0.103736	CTSL2; LRRK2;	CTSL2|IDBG-77609|ENSG00000136943|1515|; LRRK2|IDBG-27257|ENSG00000188906|120892|;
caveola	GO:0005901	cellular component	9606	2	63	0.0318107	0.105877	AKAP6; PTRF;	AKAP6|IDBG-4482|ENSG00000151320|9472|; PTRF|IDBG-50828|ENSG00000177469|284119|;
perinuclear region of cytoplasm	GO:0048471	cellular component	9606	6	537	0.0318859	0.105812	AKAP6; ITGA2; LAMC2; LYN; MYO1B; PREX1;	AKAP6|IDBG-4482|ENSG00000151320|9472|; ITGA2|IDBG-20326|ENSG00000164171|3673|; LAMC2|IDBG-105293|ENSG00000058085|3918|; LYN|IDBG-408826|ENSG00000254087|4067|; MYO1B|IDBG-77658|ENSG00000128641|4430|; PREX1|IDBG-79989|ENSG00000124126|57580|;
nuclear replication fork	GO:0043596	cellular component	9606	1	8	0.034901	0.107797	ZRANB3;	ZRANB3|IDBG-70747|ENSG00000121988|84083|;
sodium channel complex	GO:0034706	cellular component	9606	1	8	0.034901	0.107797	SCNN1G;	SCNN1G|IDBG-20222|ENSG00000166828|6340|;
vacuole	GO:0005773	cellular component	9606	1	8	0.034901	0.107797	CTSL2;	CTSL2|IDBG-77609|ENSG00000136943|1515|;
lysosomal lumen	GO:0043202	cellular component	9606	2	70	0.0385652	0.118132	CTSL2; IDS;	CTSL2|IDBG-77609|ENSG00000136943|1515|; IDS|IDBG-88518|ENSG00000010404|3423|;
membrane raft	GO:0045121	cellular component	9606	3	168	0.0386403	0.118038	BIRC3; LRRK2; LYN;	BIRC3|IDBG-69045|ENSG00000023445|330|; LRRK2|IDBG-27257|ENSG00000188906|120892|; LYN|IDBG-408826|ENSG00000254087|4067|;
juxtaparanode region of axon	GO:0044224	cellular component	9606	1	9	0.0391781	0.111438	DLG2;	DLG2|IDBG-66339|ENSG00000150672|1740|;
axon initial segment	GO:0043194	cellular component	9606	1	10	0.0434365	0.11504	ANK3;	ANK3|IDBG-75198|ENSG00000151150|288|;
junctional sarcoplasmic reticulum membrane	GO:0014701	cellular component	9606	1	10	0.0434365	0.11504	AKAP6;	AKAP6|IDBG-4482|ENSG00000151320|9472|;
nuclear transcription factor complex	GO:0044798	cellular component	9606	1	10	0.0434365	0.11504	SOX2;	SOX2|IDBG-66692|ENSG00000181449|6657|;
paranode region of axon	GO:0033270	cellular component	9606	1	11	0.0476762	0.118924	ANK3;	ANK3|IDBG-75198|ENSG00000151150|288|;
ion channel binding	GO:0044325	molecular function	9606	4	78	0.000398316	0.111031	AKAP6; ANK3; LRRK2; LYN;	AKAP6|IDBG-4482|ENSG00000151320|9472|; ANK3|IDBG-75198|ENSG00000151150|288|; LRRK2|IDBG-27257|ENSG00000188906|120892|; LYN|IDBG-408826|ENSG00000254087|4067|;
MAP kinase kinase activity	GO:0004708	molecular function	9606	2	16	0.00223498	0.15575	EPGN; LRRK2;	EPGN|IDBG-24347|ENSG00000182585|255324|; LRRK2|IDBG-27257|ENSG00000188906|120892|;
protein kinase A binding	GO:0051018	molecular function	9606	2	18	0.00283327	0.185829	AKAP6; LRRK2;	AKAP6|IDBG-4482|ENSG00000151320|9472|; LRRK2|IDBG-27257|ENSG00000188906|120892|;
1-alkenylglycerophosphocholine O-acyltransferase activity	GO:0047159	molecular function	9606	1	1	0.00442991	0.0625234	LPCAT1;	LPCAT1|IDBG-11200|ENSG00000153395|79888|;
1-alkylglycerophosphocholine O-acyltransferase activity	GO:0047191	molecular function	9606	1	1	0.00442991	0.0625234	LPCAT1;	LPCAT1|IDBG-11200|ENSG00000153395|79888|;
GTP-dependent protein kinase activity	GO:0034211	molecular function	9606	1	1	0.00442991	0.0625234	LRRK2;	LRRK2|IDBG-27257|ENSG00000188906|120892|;
calcium-dependent phospholipase C activity	GO:0050429	molecular function	9606	1	1	0.00442991	0.0625234	PLCH1;	PLCH1|IDBG-62240|ENSG00000114805|23007|;
ciliary neurotrophic factor binding	GO:0070119	molecular function	9606	1	1	0.00442991	0.0625234	IL6R;	IL6R|IDBG-102945|ENSG00000160712|3570|;
cysteine-type carboxypeptidase activity	GO:0016807	molecular function	9606	1	1	0.00442991	0.0625234	CTSL2;	CTSL2|IDBG-77609|ENSG00000136943|1515|;
extracellular-glycine-gated ion channel activity	GO:0016933	molecular function	9606	1	1	0.00442991	0.0625234	GLRB;	GLRB|IDBG-42580|ENSG00000109738|2743|;
hepatocyte growth factor-activated receptor activity	GO:0005008	molecular function	9606	1	1	0.00442991	0.0625234	MET;	MET|IDBG-37371|ENSG00000105976|4233|;
iduronate-2-sulfatase activity	GO:0004423	molecular function	9606	1	1	0.00442991	0.0625234	IDS;	IDS|IDBG-88518|ENSG00000010404|3423|;
rRNA primary transcript binding	GO:0042134	molecular function	9606	1	1	0.00442991	0.0625234	PTRF;	PTRF|IDBG-50828|ENSG00000177469|284119|;
sphingolipid transporter activity	GO:0046624	molecular function	9606	1	1	0.00442991	0.0625234	SPNS2;	SPNS2|IDBG-18815|ENSG00000183018|124976|;
phosphatidylinositol-3,4,5-trisphosphate binding	GO:0005547	molecular function	9606	2	29	0.00728489	0.0902517	DAPP1; MYO1B;	DAPP1|IDBG-31523|ENSG00000070190|27071|; MYO1B|IDBG-77658|ENSG00000128641|4430|;
virus receptor activity	GO:0001618	molecular function	9606	2	29	0.00728489	0.0902517	ITGA2; ITGB6;	ITGA2|IDBG-20326|ENSG00000164171|3673|; ITGB6|IDBG-73389|ENSG00000115221|100505984,3694|;
collagen receptor activity	GO:0038064	molecular function	9606	1	2	0.00884043	0.0770085	ITGA2;	ITGA2|IDBG-20326|ENSG00000164171|3673|;
interleukin-6 binding	GO:0019981	molecular function	9606	1	2	0.00884043	0.0770085	IL6R;	IL6R|IDBG-102945|ENSG00000160712|3570|;
interleukin-6 receptor activity	GO:0004915	molecular function	9606	1	2	0.00884043	0.0770085	IL6R;	IL6R|IDBG-102945|ENSG00000160712|3570|;
nucleoside phosphate kinase activity	GO:0050145	molecular function	9606	1	2	0.00884043	0.0770085	AKD1;	AKD1|IDBG-95166|ENSG00000155085|221264|;
integrin binding	GO:0005178	molecular function	9606	3	96	0.00891242	0.0770337	ITGA2; ITGB6; LYN;	ITGA2|IDBG-20326|ENSG00000164171|3673|; ITGB6|IDBG-73389|ENSG00000115221|100505984,3694|; LYN|IDBG-408826|ENSG00000254087|4067|;
phosphatidylinositol-4,5-bisphosphate binding	GO:0005546	molecular function	9606	2	39	0.0129212	0.103649	MYO1B; SYTL2;	MYO1B|IDBG-77658|ENSG00000128641|4430|; SYTL2|IDBG-66497|ENSG00000137501|54843|;
1-alkylglycerophosphocholine O-acetyltransferase activity	GO:0047192	molecular function	9606	1	3	0.0132316	0.080619	LPCAT1;	LPCAT1|IDBG-11200|ENSG00000153395|79888|;
bombesin receptor activity	GO:0004946	molecular function	9606	1	3	0.0132316	0.080619	GRPR;	GRPR|IDBG-47111|ENSG00000126010|2925|;
cupric reductase activity	GO:0008823	molecular function	9606	1	3	0.0132316	0.080619	STEAP4;	STEAP4|IDBG-25512|ENSG00000127954|79689|;
ferric-chelate reductase (NADPH) activity	GO:0052851	molecular function	9606	1	3	0.0132316	0.080619	STEAP4;	STEAP4|IDBG-25512|ENSG00000127954|79689|;
hepoxilin A3 synthase activity	GO:0051120	molecular function	9606	1	3	0.0132316	0.080619	ALOXE3;	ALOXE3|IDBG-27882|ENSG00000179148|59344|;
kininogen binding	GO:0030984	molecular function	9606	1	3	0.0132316	0.080619	CTSL2;	CTSL2|IDBG-77609|ENSG00000136943|1515|;
microsatellite binding	GO:0035939	molecular function	9606	1	3	0.0132316	0.080619	HEY2;	HEY2|IDBG-96125|ENSG00000135547|23493|;
structural molecule activity	GO:0005198	molecular function	9606	4	219	0.0162826	0.0945578	KRT15; KRTAP3-1; MAP1B; SPRR1A;	KRT15|IDBG-49324|ENSG00000171346|3866|; KRTAP3-1|IDBG-247539|ENSG00000212901|83896|; MAP1B|IDBG-27538|ENSG00000131711|4131|; SPRR1A|IDBG-102582|ENSG00000169474|6698|;
transferase activity, transferring acyl groups	GO:0016746	molecular function	9606	2	45	0.0169705	0.098042	AGPAT9; LPCAT1;	AGPAT9|IDBG-27850|ENSG00000138678|84803|; LPCAT1|IDBG-11200|ENSG00000153395|79888|;
ciliary neurotrophic factor receptor activity	GO:0004897	molecular function	9606	1	4	0.0176036	0.086088	IL6R;	IL6R|IDBG-102945|ENSG00000160712|3570|;
extracellular-glycine-gated chloride channel activity	GO:0016934	molecular function	9606	1	4	0.0176036	0.086088	GLRB;	GLRB|IDBG-42580|ENSG00000109738|2743|;
glycerol-3-phosphate O-acyltransferase activity	GO:0004366	molecular function	9606	1	4	0.0176036	0.086088	AGPAT9;	AGPAT9|IDBG-27850|ENSG00000138678|84803|;
nucleoside-triphosphatase activity	GO:0017111	molecular function	9606	2	48	0.0191717	0.0917445	AKD1; KATNAL2;	AKD1|IDBG-95166|ENSG00000155085|221264|; KATNAL2|IDBG-3041|ENSG00000167216|83473|;
kinase activity	GO:0016301	molecular function	9606	3	129	0.0196516	0.0928455	ALPK1; CHEK2; LRRK2;	ALPK1|IDBG-34471|ENSG00000073331|80216|; CHEK2|IDBG-3314|ENSG00000183765|11200|; LRRK2|IDBG-27257|ENSG00000188906|120892|;
sequence-specific DNA binding	GO:0043565	molecular function	9606	7	629	0.021456	0.0996812	CREB3L4; FOXN3; HEY2; MKX; NR1D2; PBX1; SOX2;	CREB3L4|IDBG-102825|ENSG00000143578|148327|; FOXN3|IDBG-15491|ENSG00000053254|1112|; HEY2|IDBG-96125|ENSG00000135547|23493|; MKX|IDBG-65260|ENSG00000150051|283078|; NR1D2|IDBG-22253|ENSG00000174738|9975|; PBX1|IDBG-104447|ENSG00000185630|5087|; SOX2|IDBG-66692|ENSG00000181449|6657|;
1-acylglycerophosphocholine O-acyltransferase activity	GO:0047184	molecular function	9606	1	5	0.0219565	0.088701	LPCAT1;	LPCAT1|IDBG-11200|ENSG00000153395|79888|;
microtubule-severing ATPase activity	GO:0008568	molecular function	9606	1	5	0.0219565	0.088701	KATNAL2;	KATNAL2|IDBG-3041|ENSG00000167216|83473|;
prostaglandin E receptor activity	GO:0004957	molecular function	9606	1	5	0.0219565	0.088701	PTGER2;	PTGER2|IDBG-6740|ENSG00000125384|5732|;
thyroid hormone binding	GO:0070324	molecular function	9606	1	5	0.0219565	0.088701	ALDH1A3;	ALDH1A3|IDBG-32178|ENSG00000184254|220|;
protein binding, bridging	GO:0030674	molecular function	9606	2	55	0.0247424	0.0981772	ANK3; SPRR1A;	ANK3|IDBG-75198|ENSG00000151150|288|; SPRR1A|IDBG-102582|ENSG00000169474|6698|;
G-protein coupled peptide receptor activity	GO:0008528	molecular function	9606	1	6	0.0262903	0.098368	GRPR;	GRPR|IDBG-47111|ENSG00000126010|2925|;
aldehyde dehydrogenase [NAD(P)+] activity	GO:0004030	molecular function	9606	1	6	0.0262903	0.098368	ALDH1A3;	ALDH1A3|IDBG-32178|ENSG00000184254|220|;
interleukin-6 receptor binding	GO:0005138	molecular function	9606	1	6	0.0262903	0.098368	IL6R;	IL6R|IDBG-102945|ENSG00000160712|3570|;
nucleobase-containing compound kinase activity	GO:0019205	molecular function	9606	1	6	0.0262903	0.098368	AKD1;	AKD1|IDBG-95166|ENSG00000155085|221264|;
protein binding transcription factor activity	GO:0000988	molecular function	9606	1	6	0.0262903	0.098368	HEY2;	HEY2|IDBG-96125|ENSG00000135547|23493|;
annealing helicase activity	GO:0036310	molecular function	9606	1	7	0.0306051	0.103096	ZRANB3;	ZRANB3|IDBG-70747|ENSG00000121988|84083|;
glycosphingolipid binding	GO:0043208	molecular function	9606	1	7	0.0306051	0.103096	LYN;	LYN|IDBG-408826|ENSG00000254087|4067|;
mRNA 5'-UTR binding	GO:0048027	molecular function	9606	1	7	0.0306051	0.103096	IGF2BP2;	IGF2BP2|IDBG-68594|ENSG00000073792|10644|;
phosphogluconate dehydrogenase (decarboxylating) activity	GO:0004616	molecular function	9606	1	7	0.0306051	0.103096	STEAP4;	STEAP4|IDBG-25512|ENSG00000127954|79689|;
translation regulator activity	GO:0045182	molecular function	9606	1	7	0.0306051	0.103096	IGF2BP2;	IGF2BP2|IDBG-68594|ENSG00000073792|10644|;
type II transforming growth factor beta receptor binding	GO:0005114	molecular function	9606	1	7	0.0306051	0.103096	TGFB2;	TGFB2|IDBG-106710|ENSG00000092969|7042|;
RNA polymerase II core promoter proximal region sequence-specific DNA binding transcription factor activity involved in positive regulation of transcription	GO:0001077	molecular function	9606	3	156	0.0320709	0.105796	MKX; PBX1; SOX2;	MKX|IDBG-65260|ENSG00000150051|283078|; PBX1|IDBG-104447|ENSG00000185630|5087|; SOX2|IDBG-66692|ENSG00000181449|6657|;
adenylate cyclase binding	GO:0008179	molecular function	9606	1	8	0.034901	0.107797	AKAP6;	AKAP6|IDBG-4482|ENSG00000151320|9472|;
protein anchor	GO:0043495	molecular function	9606	1	8	0.034901	0.107797	AKAP6;	AKAP6|IDBG-4482|ENSG00000151320|9472|;
RNA polymerase II core promoter sequence-specific DNA binding transcription factor activity	GO:0000983	molecular function	9606	1	9	0.0391781	0.111438	HEY2;	HEY2|IDBG-96125|ENSG00000135547|23493|;
aldehyde dehydrogenase (NAD) activity	GO:0004029	molecular function	9606	1	9	0.0391781	0.111438	ALDH1A3;	ALDH1A3|IDBG-32178|ENSG00000184254|220|;
ligand-gated sodium channel activity	GO:0015280	molecular function	9606	1	9	0.0391781	0.111438	SCNN1G;	SCNN1G|IDBG-20222|ENSG00000166828|6340|;
transmembrane receptor protein tyrosine kinase adaptor activity	GO:0005068	molecular function	9606	1	9	0.0391781	0.111438	BLNK;	BLNK|IDBG-83724|ENSG00000095585|29760|;
calmodulin binding	GO:0005516	molecular function	9606	3	172	0.0409714	0.116242	CALD1; CNN1; MYO1B;	CALD1|IDBG-42284|ENSG00000122786|800|; CNN1|IDBG-29600|ENSG00000130176|1264|; MYO1B|IDBG-77658|ENSG00000128641|4430|;
1-acylglycerol-3-phosphate O-acyltransferase activity	GO:0003841	molecular function	9606	1	10	0.0434365	0.11504	AGPAT9;	AGPAT9|IDBG-27850|ENSG00000138678|84803|;
endodeoxyribonuclease activity	GO:0004520	molecular function	9606	1	10	0.0434365	0.11504	ZRANB3;	ZRANB3|IDBG-70747|ENSG00000121988|84083|;
guanylate kinase activity	GO:0004385	molecular function	9606	1	10	0.0434365	0.11504	DLG2;	DLG2|IDBG-66339|ENSG00000150672|1740|;
protein kinase A regulatory subunit binding	GO:0034237	molecular function	9606	1	10	0.0434365	0.11504	AKAP6;	AKAP6|IDBG-4482|ENSG00000151320|9472|;
receptor signaling protein tyrosine kinase activity	GO:0004716	molecular function	9606	1	10	0.0434365	0.11504	LYN;	LYN|IDBG-408826|ENSG00000254087|4067|;
K63-linked polyubiquitin binding	GO:0070530	molecular function	9606	1	11	0.0476762	0.118924	ZRANB3;	ZRANB3|IDBG-70747|ENSG00000121988|84083|;
protein heterodimerization activity	GO:0046982	molecular function	9606	5	446	0.0479813	0.118887	ITGA2; ODZ2; PBX1; SOX2; TGFB2;	ITGA2|IDBG-20326|ENSG00000164171|3673|; ODZ2|IDBG-56754|ENSG00000145934|57451|; PBX1|IDBG-104447|ENSG00000185630|5087|; SOX2|IDBG-66692|ENSG00000181449|6657|; TGFB2|IDBG-106710|ENSG00000092969|7042|;
